# Supplementary material for: Validating the effectiveness of an AI algorithm for pulmonary tuberculosis screening using chest X-ray: Retrospective study and test accuracy with localizer images of the chest CT
Source: PLoS One. 2026 Feb 27;21(2):e0338810. doi: 10.1371/journal.pone.0338810 (PMC12948104; doi:10.1371/journal.pone.0338810)
Supplement: S1 File — Preprocessing scripts and model evaluation code are included. (ZIP) [file pone.0338810.s001.zip]

Archive with 22 entries (19 files):
- CXR&Loc_code and data CHN original & ENG translation_anonymized/
- __MACOSX/._CXR&Loc_code and data CHN original & ENG translation_anonymized
- CXR&Loc_code and data CHN original & ENG translation_anonymized/.DS_Store
- __MACOSX/CXR&Loc_code and data CHN original & ENG translation_anonymized/._.DS_Store
- CXR&Loc_code and data CHN original & ENG translation_anonymized/code and data English translated/
- __MACOSX/CXR&Loc_code and data CHN original & ENG translation_anonymized/._code and data English translated
- CXR&Loc_code and data CHN original & ENG translation_anonymized/code and data Chinese original/
- __MACOSX/CXR&Loc_code and data CHN original & ENG translation_anonymized/._code and data Chinese original
- CXR&Loc_code and data CHN original & ENG translation_anonymized/code and data English translated/.DS_Store
- __MACOSX/CXR&Loc_code and data CHN original & ENG translation_anonymized/code and data English translated/._.DS_Store
- CXR&Loc_code and data CHN original & ENG translation_anonymized/code and data English translated/Word version of the Rmd code.docx
- __MACOSX/CXR&Loc_code and data CHN original & ENG translation_anonymized/code and data English translated/._Word version of the Rmd code.docx
- CXR&Loc_code and data CHN original & ENG translation_anonymized/code and data English translated/Code English Ver_R Markdown_Can be opened with any text editor.Rmd
- __MACOSX/CXR&Loc_code and data CHN original & ENG translation_anonymized/code and data English translated/._Code English Ver_R Markdown_Can be opened with any text editor.Rmd
- CXR&Loc_code and data CHN original & ENG translation_anonymized/code and data English translated/data_20250926 English ver.xlsx
- __MACOSX/CXR&Loc_code and data CHN original & ENG translation_anonymized/code and data English translated/._data_20250926 English ver.xlsx
- CXR&Loc_code and data CHN original & ENG translation_anonymized/code and data Chinese original/Word version of the Rmd code.docx
- __MACOSX/CXR&Loc_code and data CHN original & ENG translation_anonymized/code and data Chinese original/._Word version of the Rmd code.docx
- CXR&Loc_code and data CHN original & ENG translation_anonymized/code and data Chinese original/Analysis code-R Markdown-Can be opened with any text editor.Rmd
- __MACOSX/CXR&Loc_code and data CHN original & ENG translation_anonymized/code and data Chinese original/._Analysis code-R Markdown-Can be opened with any text editor.Rmd
- CXR&Loc_code and data CHN original & ENG translation_anonymized/code and data Chinese original/data_20250926.xlsx
- __MACOSX/CXR&Loc_code and data CHN original & ENG translation_anonymized/code and data Chinese original/._data_20250926.xlsx
