# Supplementary material for: Validating the effectiveness of an AI algorithm for pulmonary tuberculosis screening using chest X-ray: Retrospective study and test accuracy with localizer images of the chest CT
Source: PLoS One. 2026 Feb 27;21(2):e0338810. doi: 10.1371/journal.pone.0338810 (PMC12948104; doi:10.1371/journal.pone.0338810)
Supplement: S1 File — Preprocessing scripts and model evaluation code are included. (ZIP) [file pone.0338810.s001.zip › CXR&Loc_code and data CHN original & ENG translation_anonymized/code and data English translated/data_20250926 English ver.xlsx]

## Sheet: DR
sex	label	tuberculosis	old_tuberculosis	cardiomegaly	pleural_disease	mass	pneumothorax	pneumonia	path	aires	agegrp	case	lab
female	tb	0.0503578	0.243465	0.0193	0.0882955	0.854978	0.0577392	0.992131	/nas/dcm/zryhyy/1-CXR/1429-0000126799/zryhyy,201712160105/IMAGE/1.2.410.200049.2.3.100.5000024.2.1.20171216083653685.9/1.2.410.200049.2.3.100.5000024.3.1.20171216083721487.63997.dcm	other abnormalities	(50,60]	Clinically Diagnosed Cases	Culture-negative
female	tb	0.844203	0.861849	0.28748	0.994565	0.389076	0.431428	0.743421	/nas/dcm/zryhyy/1-CXR/1072-0000135079/zryhyy,201901050465/IMAGE/1.2.392.200046.100.2.1.166320954802.190105190728.1/1.2.392.200046.100.2.1.166320954802.190105190728.1.1.1.dcm	active pulmonary tuberculosis	(80,90]	Clinically Diagnosed Cases	Bacteriologically negative pulmonary tuberculosis
male	normal	0.00411211	0.0124479	0.00801692	0.00596719	0.0276269	0.0266962	0.0112539	/nas/dcm/zryhyy/体检-CXR/275-0000175108/zryhyy,202303210288/IMAGE/1.2.840.113564.345048834188.24420.638149832568348903.679.38/DX.10.127.133.1163.1209.198.20230321081611.dcm	no abnormality	(30,40]
female	normal	0.0071277	0.032476	0.00725438	0.0819775	0.0223037	0.0241852	0.0105063	/nas/dcm/zryhyy/体检-CXR/305-0000185889/zryhyy,202305300496/IMAGE/1.2.840.113564.345048834188.41660.638210336556603986.694.60/DX.10.127.133.1163.1209.198.20230530085345.dcm	no abnormality	(40,50]
female	normal	0.303652	0.316414	0.0128318	0.924701	0.0340239	0.142675	0.0811896	/nas/dcm/zryhyy/体检-CXR/091-0000190364/zryhyy,202305230612/IMAGE/1.2.840.113564.345048834188.48404.638204301608252019.1740.44/DX.10.127.133.1163.1209.198.20230523091530.dcm	active pulmonary tuberculosis	(40,50]
female	normal	0.00430379	0.0177875	0.00580134	0.0112518	0.0255941	0.0256104	0.0614018	/nas/dcm/zryhyy/体检-CXR/211-0000238185/zryhyy,202306020452/IMAGE/1.2.840.113564.345048834188.28824.638212920496332538.43.68/DX.10.127.133.1163.1209.198.20230602084021.dcm	no abnormality	(40,50]
female	tb	0.474006	0.669616	0.135795	0.493389	0.0644264	0.0582049	0.795482	/nas/dcm/zryhyy/1-CXR/1369-0000311944/zryhyy,201711151337/IMAGE/1.2.392.200046.100.2.1.166320954802.171115205313.1/1.2.392.200046.100.2.1.166320954802.171115205313.1.1.1.dcm	active pulmonary tuberculosis	(60,70]	Clinically Diagnosed Cases	Culture-negative
male	normal	0.0040353	0.0144638	0.01626	0.0182283	0.028273	0.028981	0.0126043	/nas/dcm/zryhyy/体检-CXR/020-0000327022/zryhyy,202306300292/IMAGE/1.2.840.113564.345048834188.12116.638237097647601599.296.38/DX.10.127.133.1163.1209.198.20230630081534.dcm	no abnormality	(40,50]
female	normal	0.00806126	0.0108045	0.013522	0.0158354	0.0266911	0.0303156	0.0300858	/nas/dcm/zryhyy/体检-CXR/254-0000349171/zryhyy,202306080477/IMAGE/1.2.840.113564.345048834188.11396.638218106571684231.2404.95/DX.10.127.133.1163.1209.198.20230608084342.dcm	no abnormality	(60,70]
female	normal	0.0200176	0.13934	0.0126467	0.0525788	0.0276964	0.0285361	0.126329	/nas/dcm/zryhyy/体检-CXR/287-0000359818/zryhyy,202304120338/IMAGE/1.2.840.113564.345048834188.36128.638168840705394294.1618.98/DX.10.127.133.1163.1209.198.20230412081627.dcm	no abnormality	(40,50]
female	normal	0.0661833	0.0751173	0.289319	0.194303	0.145919	0.0474825	0.826646	/nas/dcm/zryhyy/体检-CXR/245-0000431531/zryhyy,202305290357/IMAGE/1.2.840.113564.345048834188.61048.638209453789097307.619.20/DX.10.127.133.1163.1209.198.20230529082228.dcm	other abnormalities	(40,50]
female	normal	0.00680961	0.0321989	0.00659861	0.00623461	0.0379363	0.0290007	0.0114602	/nas/dcm/zryhyy/体检-CXR/162-0000569063/zryhyy,202305100303/IMAGE/1.2.840.113564.345048834188.22264.638193032604929134.2376.38/DX.10.127.133.1163.1209.198.20230510081351.dcm	no abnormality	(40,50]
female	normal	0.198936	0.231899	0.0122037	0.704849	0.15682	0.0865571	0.177743	/nas/dcm/zryhyy/体检-CXR/085-0000596715/zryhyy,202303090389/IMAGE/1.2.840.113564.345048834188.12668.638139479979736571.1178.83/DX.10.127.133.1163.1209.198.20230309084158.dcm	active pulmonary tuberculosis	(30,40]
female	normal	0.0107564	0.0702603	0.0093242	0.0303431	0.0313227	0.0247991	0.0169442	/nas/dcm/zryhyy/体检-CXR/134-0000624603/zryhyy,202305090724/IMAGE/1.2.840.113564.345048834188.22264.638192210991283803.697.4/DX.10.127.133.1163.1209.198.20230509092431.dcm	no abnormality	(40,50]
male	normal	0.0036352	0.00696068	0.00634714	0.00600456	0.0247761	0.0227773	0.0111272	/nas/dcm/zryhyy/体检-CXR/186-0000632596/zryhyy,202306300363/IMAGE/1.2.840.113564.345048834188.12116.638237103539739993.364.59/DX.10.127.133.1163.1209.198.20230630082522.dcm	no abnormality	(30,40]
male	normal	0.00902845	0.0647431	0.00552927	0.0267714	0.0205864	0.024702	0.0153073	/nas/dcm/zryhyy/体检-CXR/222-0000634309/zryhyy,202303210385/IMAGE/1.2.840.113564.345048834188.24420.638149841575503832.774.74/DX.10.127.133.1163.1209.198.20230321083132.dcm	no abnormality	(30,40]
female	normal	0.00454492	0.0121671	0.00627571	0.00784979	0.0254848	0.0303162	0.0137547	/nas/dcm/zryhyy/体检-CXR/047-0000676118/zryhyy,202305150571/IMAGE/1.2.840.113564.345048834188.12292.638197375680695744.533.60/DX.10.127.133.1163.1209.198.20230515085216.dcm	no abnormality	(40,50]
female	normal	0.015134	0.0416347	0.00916459	0.0361746	0.025058	0.0235535	0.0235285	/nas/dcm/zryhyy/体检-CXR/294-0000683735/zryhyy,202303080229/IMAGE/1.2.840.113564.345048834188.16548.638138596430159554.1928.53/DX.10.127.133.1163.1209.198.20230308080931.dcm	no abnormality	(30,40]
male	tb	0.481122	0.86788	0.531058	0.976596	0.642227	0.495161	0.869991	/nas/dcm/zryhyy/1-CXR/0156-0000703318/exam/4FWVW5A1/WL0W3WKW/I1000000	active pulmonary tuberculosis	(80,90]	Clinically Diagnosed Cases	Bacteriologically negative pulmonary tuberculosis
male	tb	0.606445	0.891171	0.0366537	0.975183	0.135797	0.085557	0.226454	/nas/dcm/zryhyy/1-CXR/1062-0000703427/zryhyy,201901100884/IMAGE/1.2.392.200036.9107.500.305.765.76519011008224.121/1.2.392.200036.9107.500.305.765.20190110.143109.10765.dcm	active pulmonary tuberculosis	(70,80]	Confirmed Cases	Bacteriologically positive pulmonary tuberculosis
male	tb	0.428726	0.901727	0.645685	0.592112	0.478705	0.270969	0.329352	/nas/dcm/zryhyy/1-CXR/0011-0000708255/exam/XI3XM0TB/D0PNQZ5U/I1000000	active pulmonary tuberculosis	(80,90]	Confirmed Cases	Bacteriologically positive pulmonary tuberculosis
male	tb	0.933546	0.518911	0.821529	0.773427	0.885366	0.192884	0.89298	/nas/dcm/zryhyy/1-CXR/0810-0000731062/exam/MNTSV1MZ/JJT4V5VW/I1000000	active pulmonary tuberculosis	(90, Inf]	Confirmed Cases	Bacteriologically positive pulmonary tuberculosis
male	tb	0.897941	0.473829	0.638397	0.950255	0.73385	0.254187	0.934611	/nas/dcm/zryhyy/1-CXR/1384-0000733079/zryhyy,201706210629/IMAGE/1.2.392.200046.100.2.1.1.30314.20170621122830.1/1.2.392.200046.100.2.1.1.30314.20170621122830.1.1.1.dcm	active pulmonary tuberculosis	(80,90]	Clinically Diagnosed Cases	Culture-negative
female	normal	0.00745658	0.0142269	0.00687816	0.024776	0.0215964	0.0287537	0.0105212	/nas/dcm/zryhyy/体检-CXR/013-0000736708/zryhyy,202303100582/IMAGE/1.2.840.113564.345048834188.31536.638140371136866450.681.0/DX.10.127.133.1163.1209.198.20230310092709.dcm	no abnormality	(30,40]
female	normal	0.00418846	0.0116507	0.00534358	0.00633704	0.0203855	0.02343	0.0111896	/nas/dcm/zryhyy/体检-CXR/050-0000751598/zryhyy,202304030861/IMAGE/1.2.840.113564.345048834188.26476.638161139681314698.851.55/DX.10.127.133.1163.1209.198.20230403102123.dcm	no abnormality	(30,40]
male	normal	0.00696931	0.0296979	0.0070043	0.0358033	0.0208437	0.0273544	0.0192718	/nas/dcm/zryhyy/体检-CXR/293-0000769512/zryhyy,202303010546/IMAGE/1.2.840.113564.345048834188.18420.638132591977778396.515.47/DX.10.127.133.1163.1209.198.20230301092201.dcm	no abnormality	(30,40]
female	normal	0.00404796	0.00826864	0.00658393	0.0056031	0.0265631	0.0283723	0.0113367	/nas/dcm/zryhyy/体检-CXR/098-0000783874/zryhyy,202305170938/IMAGE/1.2.840.113564.345048834188.48504.638199157234452336.2065.78/DX.10.127.133.1163.1209.198.20230517102219.dcm	no abnormality	(40,50]
male	normal	0.00581391	0.0328751	0.00931619	0.0202807	0.030069	0.0247915	0.0129908	/nas/dcm/zryhyy/体检-CXR/207-0000928467/zryhyy,202304060726/IMAGE/1.2.840.113564.345048834188.4176.638163710707180658.1061.23/DX.10.127.133.1163.1209.198.20230406094634.dcm	no abnormality	(40,50]
female	normal	0.00365354	0.00777657	0.00578691	0.0052899	0.021475	0.0229185	0.0104641	/nas/dcm/zryhyy/体检-CXR/215-0000936022/zryhyy,202306010634/IMAGE/1.2.840.113564.345048834188.69008.638212087984968876.609.19/DX.10.127.133.1163.1209.198.20230601093256.dcm	no abnormality	(40,50]
female	normal	0.00384671	0.00671311	0.00597841	0.00562002	0.0224879	0.0242336	0.031717	/nas/dcm/zryhyy/体检-CXR/103-0000980679/zryhyy,202303090563/IMAGE/1.2.840.113564.345048834188.12668.638139497128864282.1351.79/DX.10.127.133.1163.1209.198.20230309091027.dcm	no abnormality	(30,40]
female	normal	0.0630585	0.372764	0.00811867	0.164539	0.0288487	0.0328912	0.0214757	/nas/dcm/zryhyy/体检-CXR/124-0001044563/zryhyy,202304130478/IMAGE/1.2.840.113564.345048834188.24156.638169723612677213.1028.13/DX.10.127.133.1163.1209.198.20230413084759.dcm	no abnormality	(40,50]
male	tb	0.970056	0.514397	0.0875674	0.97658	0.25915	0.0861582	0.898599	/nas/dcm/zryhyy/1-CXR/1609-0001103446/zryhyy,201704240390/IMAGE/1.2.392.200036.9107.500.303.627.62717042450232.121/1.2.392.200036.9107.500.303.627.20170424.94116.10627.dcm	active pulmonary tuberculosis	(70,80]	Confirmed Cases	Smear-positive
female	normal	0.00448842	0.00738593	0.0117278	0.00628834	0.0293248	0.026256	0.0141712	/nas/dcm/zryhyy/体检-CXR/265-0001112383/zryhyy,202303210691/IMAGE/1.2.840.113564.345048834188.24420.638149878103608619.1077.12/DX.10.127.133.1163.1209.198.20230321093214.dcm	no abnormality	(30,40]
female	tb	0.962746	0.489388	0.222876	0.936903	0.701315	0.156494	0.342864	/nas/dcm/zryhyy/1-CXR/1589-0001132775/zryhyy,201706020469/IMAGE/1.2.392.200046.100.2.1.233669373688252.170602101315.1/1.2.392.200046.100.2.1.233669373688252.170602101315.1.1.2.dcm	active pulmonary tuberculosis	(70,80]	Clinically Diagnosed Cases	Culture-negative
female	normal	0.00403809	0.00690154	0.00819688	0.00604282	0.0252725	0.0269487	0.0113394	/nas/dcm/zryhyy/体检-CXR/107-0001155264/zryhyy,202306080537/IMAGE/1.2.840.113564.345048834188.11396.638218114035055466.2462.16/DX.10.127.133.1163.1209.198.20230608085626.dcm	no abnormality	(40,50]
male	tb	0.989413	0.580832	0.374523	0.96306	0.334598	0.116388	0.940762	/nas/dcm/zryhyy/1-CXR/1308-0001160344/zryhyy,201804201134/IMAGE/1.2.392.200046.100.2.1.550147399295.180420204540.1/1.2.392.200046.100.2.1.550147399295.1804202108171.1.1.1.dcm	active pulmonary tuberculosis	(70,80]	Clinically Diagnosed Cases	Culture-negative
male	normal	0.00375143	0.00694601	0.0158985	0.00810502	0.022186	0.0303814	0.0159975	/nas/dcm/zryhyy/体检-CXR/309-0001178412/zryhyy,202306050303/IMAGE/1.2.840.113564.345048834188.41052.638215496852115677.368.35/DX.10.127.133.1163.1209.198.20230605081418.dcm	no abnormality	(20,30]
female	normal	0.00613644	0.0295603	0.0181294	0.0205356	0.028624	0.0261641	0.028882	/nas/dcm/zryhyy/体检-CXR/316-0001219199/zryhyy,202303140777/IMAGE/1.2.840.113564.345048834188.32760.638143852375503348.2185.59/DX.10.127.133.1163.1209.198.20230314100910.dcm	no abnormality	(30,40]
male	tb	0.177348	0.284727	0.650944	0.94901	0.155616	0.139942	0.972171	/nas/dcm/zryhyy/1-CXR/0744-0001219941/zryhyy,201909230105/IMAGE/1.2.840.113619.2.370.4.2147483647.1569198007.499995/1.2.840.113619.2.370.4.2147483647.1569198064.401042.dcm	active pulmonary tuberculosis	(60,70]	Clinically Diagnosed Cases	Bacteriologically negative pulmonary tuberculosis
female	normal	0.00624732	0.00882774	0.0292945	0.00562109	0.0214344	0.0245627	0.0180944	/nas/dcm/zryhyy/体检-CXR/200-0001223822/zryhyy,202303140630/IMAGE/1.2.840.113564.345048834188.32760.638143829350163925.2040.86/DX.10.127.133.1163.1209.198.20230314093049.dcm	no abnormality	(30,40]
female	tb	0.964337	0.427576	0.816119	0.521762	0.717732	0.135337	0.977931	/nas/dcm/zryhyy/1-CXR/1439-0001242293/zryhyy,201712181157/IMAGE/1.2.392.200046.100.2.1.166320954802.171218150206.1/1.2.392.200046.100.2.1.166320954802.171218150206.1.1.1.dcm	active pulmonary tuberculosis	(70,80]	Confirmed Cases	Smear-positive
female	tb	0.754914	0.969661	0.800966	0.907959	0.998696	0.852277	0.771284	/nas/dcm/zryhyy/1-CXR/0723-0001245425/zryhyy,201910110447/IMAGE/1.2.840.113619.2.370.4.2147483647.1570757752.846265/1.2.840.113619.2.370.4.2147483647.1570757782.995306.dcm	active pulmonary tuberculosis	(60,70]	Clinically Diagnosed Cases	Pulmonary tuberculosis without bacteriological confirmation
male	tb	0.671296	0.541785	0.982354	0.537219	0.488517	0.469233	0.809406	/nas/dcm/zryhyy/1-CXR/1381-0001276425/zryhyy,201801100640/IMAGE/1.2.392.200046.100.2.1.233669373688252.180110113946.1/1.2.392.200046.100.2.1.233669373688252.180110113946.1.1.2.dcm	active pulmonary tuberculosis	(70,80]	Confirmed Cases	Smear-positive
male	tb	0.707594	0.797162	0.345248	0.882358	0.190923	0.0996195	0.983708	/nas/dcm/zryhyy/1-CXR/1399-0001278306/zryhyy,201709121278/IMAGE/1.2.392.200046.100.2.1.166320954802.170912192853.1/1.2.392.200046.100.2.1.166320954802.170912192853.1.1.1.dcm	active pulmonary tuberculosis	(80,90]	Confirmed Cases	Culture-positive only
male	tb	0.407994	0.736972	0.537832	0.999318	0.331217	0.332384	0.440336	/nas/dcm/zryhyy/1-CXR/1634-0001292965/zryhyy,201703100194/IMAGE/1.2.392.200036.9107.500.303.627.62717031042493.121/1.2.392.200036.9107.500.303.627.20170310.85258.10627.dcm	active pulmonary tuberculosis	(50,60]	Clinically Diagnosed Cases	No sputum examination performed
male	tb	0.964359	0.642333	0.0715767	0.995368	0.171662	0.0936446	0.817042	/nas/dcm/zryhyy/1-CXR/1174-0001296443/zryhyy,201809260764/IMAGE/1.2.392.200036.9107.500.305.765.76518092658597.121/1.2.392.200036.9107.500.305.765.20180926.133902.10765.dcm	active pulmonary tuberculosis	(50,60]	Clinically Diagnosed Cases	Culture-negative
female	tb	0.0654244	0.0972088	0.0205348	0.242548	0.043571	0.0453905	0.135555	/nas/dcm/zryhyy/1-CXR/0832-0001304959/exam/T3LKSV31/IGQ040M1/I1000000	no abnormality	(50,60]	Clinically Diagnosed Cases	Pulmonary tuberculosis without bacteriological confirmation
male	tb	0.703944	0.856964	0.462764	0.990461	0.612151	0.985636	0.858504	/nas/dcm/zryhyy/1-CXR/1677-0001310810/zryhyy,201612260077/IMAGE/1.2.392.200036.9107.500.303.627.62716122631734.121/1.2.392.200036.9107.500.303.627.20161226.82536.10627.dcm	active pulmonary tuberculosis	(60,70]	Clinically Diagnosed Cases	Culture-negative
female	tb	0.954406	0.383184	0.944965	0.69419	0.587967	0.135279	0.941624	/nas/dcm/zryhyy/1-CXR/0853-0001310841/exam/3THDM0JT/V0PFEDSV/I1000000	active pulmonary tuberculosis	(70,80]	Clinically Diagnosed Cases	Bacteriologically negative pulmonary tuberculosis
female	tb	0.24696	0.185497	0.13464	0.0911256	0.272771	0.0377168	0.902737	/nas/dcm/zryhyy/1-CXR/1602-0001313255/zryhyy,201611290691/IMAGE/1.2.392.200036.9107.500.303.627.62716112926196.121/1.2.392.200036.9107.500.303.627.20161129.104152.10627.dcm	active pulmonary tuberculosis	(80,90]	Confirmed Cases	Smear-positive
female	tb	0.962749	0.530369	0.37433	0.957513	0.628722	0.136286	0.92005	/nas/dcm/zryhyy/1-CXR/0657-0001322641/zryhyy,201911250525/IMAGE/1.2.840.113619.2.370.4.2147483647.1574647776.887702/1.2.840.113619.2.370.4.2147483647.1574647871.214702.dcm	active pulmonary tuberculosis	(70,80]	Confirmed Cases	Bacteriologically positive pulmonary tuberculosis
female	tb	0.952042	0.751985	0.0140531	0.999218	0.129461	0.0599145	0.910541	/nas/dcm/zryhyy/1-CXR/1421-0001338989/zryhyy,201712270278/IMAGE/1.2.392.200036.9107.500.305.765.76517122719500.121/1.2.392.200036.9107.500.305.765.20171227.93518.10765.dcm	active pulmonary tuberculosis	(-Inf,20]	Confirmed Cases	Smear-positive
female	tb	0.353464	0.638155	0.655661	0.590462	0.995051	0.222938	0.992942	/nas/dcm/zryhyy/1-CXR/0492-0001342074/zryhyy,202006300163/IMAGE/1.2.410.200049.2.48409545761061.2.1.20200630091623587.91/1.2.410.200049.2.48409545761061.3.1.20200630091641810.71580.dcm	active pulmonary tuberculosis	(80,90]	Confirmed Cases	Bacteriologically positive pulmonary tuberculosis
male	tb	0.802656	0.472188	0.624415	0.288563	0.350045	0.799427	0.35944	/nas/dcm/zryhyy/1-CXR/0711-0001352517/zryhyy,201910241387/IMAGE/1.2.392.200046.100.2.1.207766994592283.191024215644.1/1.2.392.200046.100.2.1.207766994592283.191024223459.1.1.1.dcm	active pulmonary tuberculosis	(70,80]	Confirmed Cases	Bacteriologically positive pulmonary tuberculosis
female	tb	0.972065	0.885571	0.0223873	0.913533	0.135644	0.141544	0.435973	/nas/dcm/zryhyy/1-CXR/0509-0001359667/zryhyy,202005120916/IMAGE/1.2.410.200049.2.48409545761061.2.1.20200512164739180.21/1.2.410.200049.2.48409545761061.3.1.20200512164816736.57760.dcm	active pulmonary tuberculosis	(20,30]	Confirmed Cases	Bacteriologically positive pulmonary tuberculosis
male	tb	0.931067	0.551078	0.111655	0.994557	0.824499	0.103179	0.969135	/nas/dcm/zryhyy/1-CXR/1430-0001370468/zryhyy,201702240823/IMAGE/1.2.392.200046.100.2.1.550147399295.170224143647.2/1.2.392.200046.100.2.1.550147399295.1702241606541.2.1.1.dcm	active pulmonary tuberculosis	(60,70]	Clinically Diagnosed Cases	Rifampicin-resistant pulmonary tuberculosis
female	tb	0.0291085	0.0562845	0.043379	0.288652	0.604891	0.331194	0.951515	/nas/dcm/zryhyy/1-CXR/1494-0001375192/zryhyy,201710120525/IMAGE/1.2.392.200036.9107.500.303.627.62717101213353.121/1.2.392.200036.9107.500.303.627.20171012.105030.10627.dcm	other abnormalities	(20,30]	Confirmed Cases	Smear-positive
male	tb	0.615488	0.337847	0.81202	0.407913	0.981824	0.0969475	0.90657	/nas/dcm/zryhyy/1-CXR/1320-0001375580/zryhyy,201804261176/IMAGE/1.2.392.200046.100.2.1.550147399295.180426155120.1/1.2.392.200046.100.2.1.550147399295.1804261630201.1.1.1.dcm	active pulmonary tuberculosis	(70,80]	Clinically Diagnosed Cases	Culture-negative
male	tb	0.550325	0.927225	0.0281921	0.381935	0.315511	0.0757632	0.0514139	/nas/dcm/zryhyy/1-CXR/1176-0001379859/zryhyy,201712010109/IMAGE/1.2.392.200046.100.2.1.233669373688252.171201081839.1/1.2.392.200046.100.2.1.233669373688252.171201081839.1.1.2.dcm	active pulmonary tuberculosis	(50,60]	Confirmed Cases	Smear-positive
female	tb	0.827604	0.645299	0.705965	0.724372	0.428083	0.319663	0.822441	/nas/dcm/zryhyy/1-CXR/1576-0001385800/zryhyy,201707041286/IMAGE/1.2.392.200046.100.2.1.207766994592277.170704205539.1/1.2.392.200046.100.2.1.207766994592277.170704214125.1.1.1.dcm	active pulmonary tuberculosis	(60,70]	Confirmed Cases	Smear-positive
female	tb	0.977227	0.321587	0.621838	0.400706	0.464742	0.395869	0.8207	/nas/dcm/zryhyy/1-CXR/1417-0001386964/zryhyy,201712220355/IMAGE/1.2.392.200046.100.2.1.233669373688252.171222094418.1/1.2.392.200046.100.2.1.233669373688252.171222094418.1.1.2.dcm	active pulmonary tuberculosis	(70,80]	Clinically Diagnosed Cases	Culture-negative
male	tb	0.00442453	0.00824807	0.00685094	0.00758131	0.023323	0.0253805	0.0109125	/nas/dcm/zryhyy/1-CXR/1496-0001391004/zryhyy,201707310453/IMAGE/1.2.392.200036.9107.500.303.627.62717073102088.121/1.2.392.200036.9107.500.303.627.20170731.102220.10627.dcm	no abnormality	(50,60]	Clinically Diagnosed Cases	Culture-negative
female	normal	0.00548709	0.0247078	0.00710467	0.020715	0.0213758	0.0245422	0.0108463	/nas/dcm/zryhyy/体检-CXR/243-0001409153/zryhyy,202304100655/IMAGE/1.2.840.113564.345048834188.32964.638167150656929449.627.79/DX.10.127.133.1163.1209.198.20230410092000.dcm	no abnormality	(30,40]
female	normal	0.00540195	0.00825939	0.011792	0.00793405	0.052737	0.0278681	0.0185332	/nas/dcm/zryhyy/体检-CXR/083-0001414865/zryhyy,202306140298/IMAGE/1.2.840.113564.345048834188.60120.638223270872661940.2207.97/DX.10.127.133.1163.1209.198.20230614081106.dcm	no abnormality	(30,40]
female	tb	0.544308	0.478427	0.956862	0.327826	0.28181	0.0669118	0.552507	/nas/dcm/zryhyy/1-CXR/1546-0001424063/zryhyy,201708100832/IMAGE/1.2.392.200046.100.2.1.207766994592277.170810144931.1/1.2.392.200046.100.2.1.207766994592277.170810165125.1.1.1.dcm	active pulmonary tuberculosis	(80,90]	Clinically Diagnosed Cases	Culture-negative
female	tb	0.723217	0.569116	0.772716	0.994221	0.456167	0.221316	0.936914	/nas/dcm/zryhyy/1-CXR/0214-0001428460/exam/RNOPP1RX/EKMLR0X0/I1000000	active pulmonary tuberculosis	(80,90]	Confirmed Cases	Bacteriologically positive pulmonary tuberculosis
male	tb	0.936618	0.674974	0.670576	0.964539	0.703624	0.233126	0.850941	/nas/dcm/zryhyy/1-CXR/0105-0001440570/exam/4IRMWQPI/LZBC2B2I/I1000000	active pulmonary tuberculosis	(60,70]	Confirmed Cases	Bacteriologically positive pulmonary tuberculosis
female	normal	0.0768383	0.0649054	0.00930013	0.277854	0.0369188	0.0265359	0.0393512	/nas/dcm/zryhyy/体检-CXR/067-0001443848/zryhyy,202303090535/IMAGE/1.2.840.113564.345048834188.12668.638139494097773213.1323.61/DX.10.127.133.1163.1209.198.20230309090526.dcm	no abnormality	(30,40]
male	tb	0.135896	0.815825	0.0497263	0.998098	0.139993	0.184696	0.936643	/nas/dcm/zryhyy/1-CXR/0757-0001448228/zryhyy,201909040744/IMAGE/1.2.840.113619.2.370.4.2147483647.1567573417.971674/1.2.840.113619.2.370.4.2147483647.1567573450.833574.dcm	active pulmonary tuberculosis	(60,70]	Confirmed Cases	Pulmonary tuberculosis without bacteriological confirmation
female	normal	0.00488924	0.0262181	0.00630947	0.00576592	0.0202547	0.0285448	0.0102612	/nas/dcm/zryhyy/体检-CXR/078-0001455107/zryhyy,202306090149/IMAGE/1.2.840.113564.345048834188.52932.638218942837359272.1405.7/DX.10.127.133.1163.1209.198.20230609075732.dcm	no abnormality	(30,40]
male	normal	0.00390634	0.00852935	0.0107716	0.0102748	0.0221372	0.0242688	0.021843	/nas/dcm/zryhyy/体检-CXR/146-0001455415/zryhyy,202305090091/IMAGE/1.2.840.113564.345048834188.22264.638192152704244945.67.54/DX.10.127.133.1163.1209.198.20230509074828.dcm	no abnormality	(30,40]
female	tb	0.866239	0.779845	0.898619	0.795028	0.842526	0.258245	0.889741	/nas/dcm/zryhyy/1-CXR/1659-0001457487/zryhyy,201702040215/IMAGE/1.2.392.200046.100.2.1.233669373688252.170204085210.1/1.2.392.200046.100.2.1.233669373688252.170204085210.1.1.2.dcm	active pulmonary tuberculosis	(70,80]	Confirmed Cases	Smear-positive
male	tb	0.907513	0.570465	0.159543	0.233537	0.842072	0.265805	0.240518	/nas/dcm/zryhyy/1-CXR/1673-0001462817/zryhyy,201612280835/IMAGE/1.2.392.200036.9107.500.303.627.62716122832845.121/1.2.392.200036.9107.500.303.627.20161228.133949.10627.dcm	active pulmonary tuberculosis	(70,80]	Confirmed Cases	Smear-positive
female	tb	0.986717	0.111225	0.0175297	0.398027	0.145023	0.0704067	0.280048	/nas/dcm/zryhyy/1-CXR/1461-0001466798/zryhyy,201711230974/IMAGE/1.2.410.200049.2.3.100.5000024.2.1.20171123150427345.97/1.2.410.200049.2.3.100.5000024.3.1.20171123150543762.56987.dcm	active pulmonary tuberculosis	(20,30]	Confirmed Cases	Smear-positive
female	normal	0.194276	0.927131	0.0757103	0.332706	0.0615611	0.0341204	0.105621	/nas/dcm/zryhyy/体检-CXR/006-0001466899/zryhyy,202304270208/IMAGE/1.2.840.113564.345048834188.44296.638181797692988459.199.75/DX.10.127.133.1163.1209.198.20230427080855.dcm	active pulmonary tuberculosis	(50,60]
female	tb	0.194448	0.0990425	0.0235616	0.999767	0.488611	0.176261	0.993229	/nas/dcm/zryhyy/1-CXR/1639-0001485361/zryhyy,201702271017/IMAGE/1.2.392.200036.9107.500.303.627.62717022740535.121/1.2.392.200036.9107.500.303.627.20170227.143343.10627.dcm	active pulmonary tuberculosis	(-Inf,20]	Confirmed Cases	Smear-positive
female	tb	0.764148	0.796597	0.547758	0.612847	0.109189	0.0711656	0.253233	/nas/dcm/zryhyy/1-CXR/1654-0001486344/zryhyy,201611041026/IMAGE/1.2.410.200049.2.3.100.5000024.2.2.20161104144035258.29/1.2.410.200049.2.3.100.5000024.3.1.20161104144103488.22306.dcm	active pulmonary tuberculosis	(40,50]	Confirmed Cases	Smear-positive
male	tb	0.974633	0.395746	0.644159	0.954654	0.943447	0.593568	0.888634	/nas/dcm/zryhyy/1-CXR/1642-0001490622/zryhyy,201703011133/IMAGE/1.2.392.200046.100.2.1.550147399295.170301152448.1/1.2.392.200046.100.2.1.550147399295.1703011558431.1.1.1.dcm	active pulmonary tuberculosis	(40,50]	Confirmed Cases	Smear-positive
female	tb	0.0852847	0.0827669	0.0416283	0.998221	0.336016	0.209473	0.951836	/nas/dcm/zryhyy/1-CXR/1651-0001491317/zryhyy,201702130726/IMAGE/1.2.410.200049.2.3.100.5000024.2.1.20170213111254922.76/1.2.410.200049.2.3.100.5000024.3.1.20170213111317677.44320.dcm	active pulmonary tuberculosis	(20,30]	Clinically Diagnosed Cases	No sputum examination performed
male	tb	0.895968	0.966987	0.0188369	0.972379	0.106912	0.0502768	0.180958	/nas/dcm/zryhyy/1-CXR/1648-0001491585/zryhyy,201702090559/IMAGE/1.2.392.200036.9107.500.303.627.62717020937580.121/1.2.392.200036.9107.500.303.627.20170209.102753.10627.dcm	active pulmonary tuberculosis	(40,50]	Confirmed Cases	Smear-positive
male	tb	0.299597	0.0923082	0.0411152	0.0794598	0.799349	0.0318391	0.986016	/nas/dcm/zryhyy/1-CXR/1649-0001491943/zryhyy,201702201073/IMAGE/1.3.46.670589.30.1.6.1.1625130493.1487573016812.1/1.3.46.670589.30.1.6.1.1625130493.1487573016734.2.dcm	active pulmonary tuberculosis	(20,30]	Confirmed Cases	Culture-positive only
female	normal	0.0391405	0.0370942	0.00706613	0.206994	0.0338808	0.0467527	0.113244	/nas/dcm/zryhyy/体检-CXR/163-0001492225/zryhyy,202305310571/IMAGE/1.2.840.113564.345048834188.12840.638211206209625813.575.86/DX.10.127.133.1163.1209.198.20230531090330.dcm	no abnormality	(30,40]
male	tb	0.715428	0.145364	0.012093	0.206961	0.978228	0.580632	0.970779	/nas/dcm/zryhyy/1-CXR/1628-0001492668/zryhyy,201703290843/IMAGE/1.2.410.200049.2.3.100.5000024.2.1.20170329134737025.80/1.2.410.200049.2.3.100.5000024.3.1.20170329134843437.58745.dcm	active pulmonary tuberculosis	(30,40]	Confirmed Cases	Smear-positive
female	tb	0.0105267	0.019712	0.00697484	0.109479	0.130715	0.153853	0.0110791	/nas/dcm/zryhyy/1-CXR/1638-0001493720/zryhyy,201703040324/IMAGE/1.2.410.200049.2.3.100.5000024.2.1.20170304131745257.64/1.2.410.200049.2.3.100.5000024.3.1.20170304131813514.50421.dcm	no abnormality	(20,30]	Clinically Diagnosed Cases	No sputum examination performed
male	tb	0.0539558	0.0768087	0.0399015	0.999601	0.177301	0.763291	0.94999	/nas/dcm/zryhyy/1-CXR/1633-0001494106/zryhyy,201703091257/IMAGE/1.2.392.200046.100.2.1.233669373688252.170309163503.1/1.2.392.200046.100.2.1.233669373688252.170309163503.1.1.2.dcm	other abnormalities	(20,30]	Clinically Diagnosed Cases	No sputum examination performed
male	tb	0.509366	0.418856	0.330644	0.966809	0.235985	0.815293	0.530604	/nas/dcm/zryhyy/1-CXR/1629-0001495019/zryhyy,201703310780/IMAGE/1.2.392.200046.100.2.1.1.44602.20170331150906.1/1.2.392.200046.100.2.1.1.44602.20170331153856.1.1.1.dcm	active pulmonary tuberculosis	(40,50]	Clinically Diagnosed Cases	Culture-negative
male	tb	0.889611	0.238913	0.716465	0.869637	0.881394	0.228895	0.776702	/nas/dcm/zryhyy/1-CXR/1627-0001495113/zryhyy,201703280012/IMAGE/1.2.392.200046.100.2.1.550147399295.170328050346.2/1.2.392.200046.100.2.1.550147399295.1703280517531.2.1.1.dcm	active pulmonary tuberculosis	(60,70]	Confirmed Cases	Smear-positive
male	tb	0.848067	0.912609	0.0141031	0.739624	0.308591	0.0988989	0.145855	/nas/dcm/zryhyy/1-CXR/1617-0001496865/zryhyy,201704050041/IMAGE/1.2.392.200046.100.2.1.233669373688252.170405075724.1/1.2.392.200046.100.2.1.233669373688252.170405075724.1.1.2.dcm	active pulmonary tuberculosis	(40,50]	Confirmed Cases	Smear-positive
male	tb	0.508229	0.476872	0.325454	0.693748	0.373201	0.094332	0.97519	/nas/dcm/zryhyy/1-CXR/1608-0001497104/zryhyy,201704171021/IMAGE/1.2.410.200049.2.3.100.5000024.2.1.20170417150758477.74/1.2.410.200049.2.3.100.5000024.3.1.20170417150814912.64649.dcm	active pulmonary tuberculosis	(60,70]	Clinically Diagnosed Cases	Culture-negative
female	tb	0.584135	0.926485	0.0525174	0.0924761	0.865667	0.0390692	0.983826	/nas/dcm/zryhyy/1-CXR/1610-0001497988/zryhyy,201704171129/IMAGE/1.2.410.200049.2.3.100.5000024.2.1.20170417163203775.12/1.2.410.200049.2.3.100.5000024.3.1.20170417163222582.64756.dcm	active pulmonary tuberculosis	(20,30]	Confirmed Cases	Smear-positive
male	tb	0.953777	0.917936	0.874427	0.484597	0.391228	0.0760637	0.920851	/nas/dcm/zryhyy/1-CXR/1597-0001498988/zryhyy,201705080082/IMAGE/1.2.392.200036.9107.500.303.627.62717050853113.121/1.2.392.200036.9107.500.303.627.20170508.83701.10627.dcm	active pulmonary tuberculosis	(60,70]	Clinically Diagnosed Cases	Culture-negative
male	tb	0.971679	0.937282	0.088204	0.989725	0.466935	0.100726	0.678939	/nas/dcm/zryhyy/1-CXR/1660-0001500285/zryhyy,201702040849/IMAGE/1.2.392.200046.100.2.1.233669373688252.170204140756.2/1.2.392.200046.100.2.1.233669373688252.170204140756.2.1.2.dcm	active pulmonary tuberculosis	(60,70]	Clinically Diagnosed Cases	No sputum examination performed
male	tb	0.977602	0.634996	0.508797	0.70928	0.859064	0.171778	0.867856	/nas/dcm/zryhyy/1-CXR/1655-0001500383/zryhyy,201702150782/IMAGE/1.2.392.200046.100.2.1.550147399295.170215134425.1/1.2.392.200046.100.2.1.550147399295.1702151500071.1.1.1.dcm	active pulmonary tuberculosis	(60,70]	Confirmed Cases	Smear-positive
male	tb	0.963103	0.492122	0.180953	0.96979	0.317238	0.0994933	0.980838	/nas/dcm/zryhyy/1-CXR/1641-0001500599/zryhyy,201703031149/IMAGE/1.2.392.200046.100.2.1.166320954802.170303191132.2/1.2.392.200046.100.2.1.166320954802.170303191132.2.1.1.dcm	active pulmonary tuberculosis	(60,70]	Confirmed Cases	Smear-positive
male	tb	0.831598	0.652024	0.688699	0.23102	0.41206	0.0523116	0.81025	/nas/dcm/zryhyy/1-CXR/1501-0001502839/zryhyy,201709290950/IMAGE/1.2.392.200046.100.2.1.550147399295.170929181800.1/1.2.392.200046.100.2.1.550147399295.1709291941321.1.1.1.dcm	active pulmonary tuberculosis	(70,80]	Clinically Diagnosed Cases	Culture-negative
male	tb	0.969462	0.902472	0.31652	0.829171	0.685242	0.332258	0.896252	/nas/dcm/zryhyy/1-CXR/1577-0001503123/zryhyy,201707070025/IMAGE/1.2.392.200046.100.2.1.550147399295.170707074457.1/1.2.392.200046.100.2.1.550147399295.1707070752491.1.1.1.dcm	active pulmonary tuberculosis	(70,80]	Confirmed Cases	Smear-positive
male	tb	0.96689	0.232313	0.849631	0.735371	0.941232	0.145	0.935029	/nas/dcm/zryhyy/1-CXR/1519-0001503932/zryhyy,201709090443/IMAGE/1.2.392.200046.100.2.1.550147399295.170909184934.1/1.2.392.200046.100.2.1.550147399295.1709091912511.1.1.1.dcm	active pulmonary tuberculosis	(70,80]	Confirmed Cases	Smear-positive
male	tb	0.930362	0.41994	0.904365	0.99526	0.845332	0.190749	0.959054	/nas/dcm/zryhyy/1-CXR/1383-0001505923/zryhyy,201801150529/IMAGE/1.2.392.200046.100.2.1.1.30838.20180115102503.1/1.2.392.200046.100.2.1.1.30838.20180115102914.1.1.1.dcm	active pulmonary tuberculosis	(70,80]	Confirmed Cases	Smear-positive
male	tb	0.990429	0.328694	0.4147	0.927791	0.276055	0.189869	0.904872	/nas/dcm/zryhyy/1-CXR/1380-0001506227/zryhyy,201802070569/IMAGE/1.2.392.200046.100.2.1.207766994592277.180207132453.1/1.2.392.200046.100.2.1.207766994592277.180207152835.1.1.1.dcm	active pulmonary tuberculosis	(60,70]	Clinically Diagnosed Cases	Culture-negative
male	tb	0.983646	0.632417	0.792122	0.999943	0.0902692	0.158835	0.889624	/nas/dcm/zryhyy/1-CXR/1378-0001506578/zryhyy,201703190198/IMAGE/1.2.392.200046.100.2.1.233669373688252.170319100943.1/1.2.392.200046.100.2.1.233669373688252.170319100943.1.1.2.dcm	active pulmonary tuberculosis	(80,90]	Clinically Diagnosed Cases	Culture-negative
female	tb	0.507814	0.209339	0.0762704	0.0741804	0.0882235	0.0450621	0.470813	/nas/dcm/zryhyy/1-CXR/1360-0001506826/zryhyy,201803180246/IMAGE/1.2.392.200046.100.2.1.207766994592277.180318123212.1/1.2.392.200046.100.2.1.207766994592277.180318133917.1.1.1.dcm	active pulmonary tuberculosis	(20,30]	Clinically Diagnosed Cases	Culture-negative
female	tb	0.941373	0.297509	0.725741	0.90812	0.612509	0.158283	0.947814	/nas/dcm/zryhyy/1-CXR/1349-0001506867/zryhyy,201803210690/IMAGE/1.2.392.200046.100.2.1.207766994592277.180321132848.1/1.2.392.200046.100.2.1.207766994592277.180321143549.1.1.1.dcm	active pulmonary tuberculosis	(40,50]	Clinically Diagnosed Cases	Culture-negative
male	tb	0.269392	0.293236	0.261862	0.99935	0.763804	0.172062	0.841491	/nas/dcm/zryhyy/1-CXR/1319-0001507577/zryhyy,201804180845/IMAGE/1.2.392.200036.9107.500.305.765.76518041835869.121/1.2.392.200036.9107.500.305.765.20180418.140824.10765.dcm	active pulmonary tuberculosis	(20,30]	Clinically Diagnosed Cases	Culture-negative
female	tb	0.859731	0.396616	0.979042	0.431839	0.413749	0.0970064	0.70461	/nas/dcm/zryhyy/1-CXR/1304-0001507709/zryhyy,201805070477/IMAGE/1.2.392.200046.100.2.1.1.31340.20180507101337.1/1.2.392.200046.100.2.1.1.31340.20180507101957.1.1.1.dcm	active pulmonary tuberculosis	(70,80]	Confirmed Cases	Smear-positive
male	tb	0.97128	0.429467	0.234715	0.81909	0.545856	0.157754	0.871259	/nas/dcm/zryhyy/1-CXR/1262-0001508126/zryhyy,201806151085/IMAGE/1.2.392.200046.100.2.1.207766994592277.180615215906.2/1.2.392.200046.100.2.1.207766994592277.180615221253.2.1.1.dcm	active pulmonary tuberculosis	(50,60]	Confirmed Cases	Culture-positive only
male	tb	0.712554	0.48527	0.338156	0.990691	0.438955	0.4873	0.943784	/nas/dcm/zryhyy/1-CXR/1270-0001508189/zryhyy,201806130905/IMAGE/1.2.392.200036.9107.500.305.765.76518061344626.121/1.2.392.200036.9107.500.305.765.20180613.143040.10765.dcm	active pulmonary tuberculosis	(60,70]	Clinically Diagnosed Cases	Culture-negative
female	tb	0.915304	0.321855	0.833452	0.507352	0.98209	0.125702	0.915244	/nas/dcm/zryhyy/1-CXR/1052-0001509644/zryhyy,201809071017/IMAGE/1.2.392.200046.100.2.1.207766994592277.180907164909.1/1.2.392.200046.100.2.1.207766994592277.180907170719.1.1.1.dcm	active pulmonary tuberculosis	(50,60]	Clinically Diagnosed Cases	Bacteriologically negative pulmonary tuberculosis
male	tb	0.406842	0.356464	0.791888	0.998523	0.993668	0.532923	0.943656	/nas/dcm/zryhyy/1-CXR/0827-0001514209/exam/OGNWUW4H/YAJEBOR1/I1000000	active pulmonary tuberculosis	(20,30]	Clinically Diagnosed Cases	Bacteriologically negative pulmonary tuberculosis
male	normal	0.0172888	0.076231	0.0375927	0.246391	0.0239502	0.0235915	0.0446577	/nas/dcm/zryhyy/体检-CXR/052-0001514222/zryhyy,202304280235/IMAGE/1.2.840.113564.345048834188.34516.638182663241175692.220.35/DX.10.127.133.1163.1209.198.20230428081212.dcm	no abnormality	(40,50]
female	tb	0.909407	0.535146	0.9422	0.996351	0.835218	0.202388	0.951282	/nas/dcm/zryhyy/1-CXR/0783-0001515060/zryhyy,201908290981/IMAGE/1.2.392.200046.100.2.1.550147399295.190829154253.1/1.2.392.200046.100.2.1.550147399295.1908291556561.1.1.1.dcm	active pulmonary tuberculosis	(80,90]	Confirmed Cases	Bacteriologically positive pulmonary tuberculosis
male	tb	0.993406	0.431829	0.80655	0.985336	0.605801	0.43327	0.868703	/nas/dcm/zryhyy/1-CXR/0749-0001515467/zryhyy,201909210514/IMAGE/1.2.392.200046.100.2.1.207766994592283.190921233545.1/1.2.392.200046.100.2.1.207766994592283.190921235618.1.1.1.dcm	active pulmonary tuberculosis	(70,80]	Confirmed Cases	Bacteriologically positive pulmonary tuberculosis
female	tb	0.7715	0.746873	0.974546	0.898059	0.877333	0.288615	0.86546	/nas/dcm/zryhyy/1-CXR/0449-0001516462/zryhyy,202008251060/IMAGE/1.2.410.200049.2.47779085112263.2.1.20200825153734783.98/1.2.410.200049.2.47779085112263.3.1.20200825153734903.99.dcm	active pulmonary tuberculosis	(80,90]	Confirmed Cases	Bacteriologically positive pulmonary tuberculosis
male	tb	0.96444	0.514079	0.9675	0.91938	0.875216	0.278176	0.85596	/nas/dcm/zryhyy/1-CXR/0652-0001516882/zryhyy,201912150428/IMAGE/1.2.410.200049.2.47779085112263.2.1.20191215203651536.81/1.2.410.200049.2.47779085112263.3.1.20191215203830792.625.dcm	active pulmonary tuberculosis	(70,80]	Confirmed Cases	Bacteriologically positive pulmonary tuberculosis
male	tb	0.987907	0.536358	0.146703	0.962642	0.714639	0.175845	0.955936	/nas/dcm/zryhyy/1-CXR/0591-0001517500/zryhyy,202002040278/IMAGE/1.2.410.200049.2.47779085112263.2.1.20200204182801497.61/1.2.410.200049.2.47779085112263.3.4.20200204183339667.2928.dcm	active pulmonary tuberculosis	(50,60]	Confirmed Cases	Bacteriologically positive pulmonary tuberculosis
female	tb	0.777451	0.811454	0.94836	0.618568	0.721742	0.147887	0.880099	/nas/dcm/zryhyy/1-CXR/0527-0001518210/zryhyy,202005230325/IMAGE/1.2.410.200049.2.47779085112263.2.1.20200523195115339.71/1.2.410.200049.2.47779085112263.3.1.20200523195237869.5023.dcm	active pulmonary tuberculosis	(80,90]	Confirmed Cases	Bacteriologically positive pulmonary tuberculosis
female	tb	0.923811	0.574196	0.910906	0.905135	0.846097	0.0906794	0.924543	/nas/dcm/zryhyy/1-CXR/0520-0001518882/zryhyy,202006060179/IMAGE/1.2.410.200049.2.48409545761061.2.1.20200606102448131.5/1.2.410.200049.2.48409545761061.3.1.20200606102538183.65396.dcm	active pulmonary tuberculosis	(60,70]	Confirmed Cases	Bacteriologically positive pulmonary tuberculosis
male	tb	0.966817	0.377837	0.857093	0.933301	0.798851	0.378108	0.860467	/nas/dcm/zryhyy/1-CXR/0436-0001519407/zryhyy,202007200875/IMAGE/1.2.410.200049.2.47779085112263.2.1.20200720135336182.38/1.2.410.200049.2.47779085112263.3.1.20200720135528384.6669.dcm	active pulmonary tuberculosis	(60,70]	Confirmed Cases	Bacteriologically positive pulmonary tuberculosis
female	tb	0.13566	0.532237	0.155145	0.937999	0.353992	0.411302	0.343121	/nas/dcm/zryhyy/1-CXR/0282-0001519531/zryhyy,202101061055/IMAGE/1.2.410.200049.2.47779085112263.2.1.20210106204403303.11/1.2.410.200049.2.47779085112263.3.1.20210106204908780.12282.dcm	active pulmonary tuberculosis	(60,70]	Confirmed Cases	Bacteriologically positive pulmonary tuberculosis
male	tb	0.962829	0.736049	0.065939	0.594826	0.525127	0.136746	0.915617	/nas/dcm/zryhyy/1-CXR/0354-0001520172/zryhyy,202009150597/IMAGE/1.2.410.200049.2.47779085112263.2.1.20200915104512365.78/1.2.410.200049.2.47779085112263.3.1.20200915104512495.79.dcm	active pulmonary tuberculosis	(50,60]	Confirmed Cases	Bacteriologically positive pulmonary tuberculosis
male	tb	0.899731	0.767674	0.226482	0.985251	0.717377	0.748619	0.940734	/nas/dcm/zryhyy/1-CXR/0411-0001520477/zryhyy,202010020155/IMAGE/1.3.51.0.7.1246418033.19975.36687.45999.60258.29065.56307/1.3.51.0.7.11241395017.25509.20037.45762.45994.55158.1929.dcm	active pulmonary tuberculosis	(80,90]	Confirmed Cases	Bacteriologically positive pulmonary tuberculosis
male	tb	0.973577	0.695349	0.935115	0.909583	0.813132	0.285208	0.963636	/nas/dcm/zryhyy/1-CXR/0284-0001521067/zryhyy,202102181286/IMAGE/1.2.410.200049.2.47779085112263.2.1.20210218221058159.28/1.2.410.200049.2.47779085112263.3.1.20210218221122545.13143.dcm	active pulmonary tuberculosis	(80,90]	Confirmed Cases	Bacteriologically positive pulmonary tuberculosis
female	normal	0.00931502	0.0997865	0.00622458	0.0170906	0.0242083	0.0631504	0.0216897	/nas/dcm/zryhyy/体检-CXR/300-0001525903/zryhyy,202303140456/IMAGE/1.2.840.113564.345048834188.32760.638143803156455733.1866.5/DX.10.127.133.1163.1209.198.20230314084710.dcm	no abnormality	(30,40]
male	normal	0.012254	0.0274754	0.00926923	0.0493962	0.0350683	0.0322025	0.0239109	/nas/dcm/zryhyy/体检-CXR/072-0001528031/zryhyy,202305230514/IMAGE/1.2.840.113564.345048834188.48404.638204287154977243.1645.26/DX.10.127.133.1163.1209.198.20230523085203.dcm	no abnormality	(40,50]
female	normal	0.0337239	0.600095	0.0115238	0.161761	0.0247212	0.0319489	0.0733648	/nas/dcm/zryhyy/体检-CXR/024-0001540813/zryhyy,202305110491/IMAGE/1.2.840.113564.345048834188.22576.638193917388897215.1866.17/DX.10.127.133.1163.1209.198.20230511084836.dcm	old pulmonary tuberculosis	(30,40]
female	normal	0.0066215	0.0230416	0.010065	0.0253621	0.0297561	0.0264221	0.0480479	/nas/dcm/zryhyy/体检-CXR/312-0001554142/zryhyy,202305100210/IMAGE/1.2.840.113564.345048834188.22264.638193025998782177.2283.11/DX.10.127.133.1163.1209.198.20230510080335.dcm	no abnormality	(30,40]
male	normal	0.00440168	0.034962	0.0103383	0.00627009	0.0249364	0.0231239	0.0131855	/nas/dcm/zryhyy/体检-CXR/055-0001572906/zryhyy,202306120686/IMAGE/1.2.840.113564.345048834188.39816.638221594225251855.677.99/DX.10.127.133.1163.1209.198.20230612093636.dcm	no abnormality	(30,40]
female	normal	0.0164179	0.033485	0.0147152	0.0543712	0.0271106	0.0402798	0.0461357	/nas/dcm/zryhyy/体检-CXR/185-0001575190/zryhyy,202303020078/IMAGE/1.2.840.113564.345048834188.18420.638133403409835339.1908.11/DX.10.127.133.1163.1209.198.20230302075510.dcm	no abnormality	(30,40]
male	normal	0.00364053	0.0103034	0.00706909	0.00737375	0.0224872	0.0519495	0.0115886	/nas/dcm/zryhyy/体检-CXR/256-0001582963/zryhyy,202304200666/IMAGE/1.2.840.113564.345048834188.6512.638175794717691852.687.25/DX.10.127.133.1163.1209.198.20230420092402.dcm	no abnormality	(40,50]
male	normal	0.00456044	0.0271455	0.0101574	0.0109327	0.0220309	0.0237774	0.0234184	/nas/dcm/zryhyy/体检-CXR/258-0001649803/zryhyy,202306070351/IMAGE/1.2.840.113564.345048834188.11396.638217229435636699.335.65/DX.10.127.133.1163.1209.198.20230607082211.dcm	no abnormality	(40,50]
female	normal	0.0406172	0.0602507	0.070719	0.136081	0.0252891	0.0259274	0.0474821	/nas/dcm/zryhyy/体检-CXR/314-0001679732/zryhyy,202303060808/IMAGE/1.2.840.113564.345048834188.22232.638136939255613022.781.55/DX.10.127.133.1163.1209.198.20230306100729.dcm	no abnormality	(30,40]
female	normal	0.00408796	0.0106232	0.0265398	0.00534643	0.0247227	0.022788	0.017362	/nas/dcm/zryhyy/体检-CXR/218-0001680514/zryhyy,202303090505/IMAGE/1.2.840.113564.345048834188.12668.638139491187897047.1293.43/DX.10.127.133.1163.1209.198.20230309090038.dcm	no abnormality	(30,40]
male	tb	0.681859	0.711634	0.776492	0.99237	0.421378	0.176292	0.944787	/nas/dcm/zryhyy/1-CXR/0209-0001727530/exam/OHQHSTLO/ZCEHQKZH/I1000000	active pulmonary tuberculosis	(30,40]	Clinically Diagnosed Cases	Pulmonary tuberculosis without bacteriological confirmation
female	normal	0.00600657	0.0146866	0.0285252	0.0101197	0.0328769	0.0254109	0.0967976	/nas/dcm/zryhyy/体检-CXR/005-0001727598/exam/AHWFQMCJ/MPPNIANV/I0000000	no abnormality	(30,40]
male	tb	0.825806	0.875887	0.266361	0.904826	0.599457	0.159989	0.923384	/nas/dcm/zryhyy/1-CXR/0511-0001751337/zryhyy,202005181117/IMAGE/1.2.840.113619.2.203.4.2147483647.1589789770.562973/1.2.840.113619.2.203.4.2147483647.1589789866.949593.dcm	active pulmonary tuberculosis	(70,80]	Confirmed Cases	Bacteriologically positive pulmonary tuberculosis
male	normal	0.00481688	0.0305601	0.0213958	0.0140985	0.0271584	0.0269869	0.0129494	/nas/dcm/zryhyy/体检-CXR/298-0001766341/zryhyy,202306020804/IMAGE/1.2.840.113564.345048834188.28824.638212968776262632.391.9/DX.10.127.133.1163.1209.198.20230602100114.dcm	no abnormality	(40,50]
female	normal	0.0102024	0.0397666	0.00777707	0.0281119	0.0244978	0.0272191	0.0140045	/nas/dcm/zryhyy/体检-CXR/120-0001841576/zryhyy,202303280406/IMAGE/1.2.840.113564.345048834188.12440.638155893348483769.422.64/DX.10.127.133.1163.1209.198.20230328083757.dcm	no abnormality	(40,50]
male	normal	0.0046527	0.0129889	0.0228634	0.0089791	0.0254217	0.0276348	0.020843	/nas/dcm/zryhyy/体检-CXR/115-0001872671/zryhyy,202304170692/IMAGE/1.2.840.113564.345048834188.37644.638173200735125916.1103.47/DX.10.127.133.1163.1209.198.20230417092305.dcm	no abnormality	(30,40]
female	normal	0.00438302	0.0388452	0.00980553	0.0088152	0.0240042	0.0261638	0.0130578	/nas/dcm/zryhyy/体检-CXR/133-0001881560/zryhyy,202306160272/IMAGE/1.2.840.113564.345048834188.6632.638224999490503406.670.17/DX.10.127.133.1163.1209.198.20230616081152.dcm	no abnormality	(30,40]
female	normal	0.00368986	0.00679083	0.00637494	0.00615376	0.0236955	0.0261009	0.0106156	/nas/dcm/zryhyy/体检-CXR/250-0001883442/zryhyy,202303310617/IMAGE/1.2.840.113564.345048834188.14324.638158512115922818.2470.27/DX.10.127.133.1163.1209.198.20230331092206.dcm	no abnormality	(30,40]
female	normal	0.00372074	0.0076524	0.0138003	0.00612683	0.0232729	0.0228873	0.0165312	/nas/dcm/zryhyy/体检-CXR/175-0001884963/zryhyy,202304170677/IMAGE/1.2.840.113564.345048834188.37644.638173199233622069.1088.41/DX.10.127.133.1163.1209.198.20230417092037.dcm	no abnormality	(40,50]
female	normal	0.0369337	0.236827	0.0136375	0.020705	0.334339	0.0298254	0.0591256	/nas/dcm/zryhyy/体检-CXR/282-0001906073/zryhyy,202303090317/IMAGE/1.2.840.113564.345048834188.12668.638139471631059189.1108.53/DX.10.127.133.1163.1209.198.20230309082757.dcm	no abnormality	(30,40]
male	normal	0.0157569	0.0816906	0.00730107	0.0151546	0.0237487	0.0253295	0.0541212	/nas/dcm/zryhyy/体检-CXR/113-0001931175/zryhyy,202303300658/IMAGE/1.2.840.113564.345048834188.14324.638157660486709152.617.45/DX.10.127.133.1163.1209.198.20230330094250.dcm	no abnormality	(20,30]
female	normal	0.00500177	0.0276402	0.00653544	0.00837201	0.0222837	0.0245176	0.0156023	/nas/dcm/zryhyy/体检-CXR/188-0001931820/exam/BQ21L2CV/EHSO2ET2/I0000000	no abnormality	(30,40]
male	tb	0.37594	0.507493	0.0364812	0.998649	0.301396	0.385992	0.992139	/nas/dcm/zryhyy/1-CXR/1221-0002010040/zryhyy,201710180242/IMAGE/1.3.12.2.1107.5.3.49.50090.2.201710180853410531/1.3.12.2.1107.5.3.49.50090.11.201710180853410531.dcm	active pulmonary tuberculosis	(40,50]	Clinically Diagnosed Cases	Culture-negative
male	tb	0.263381	0.516137	0.0105347	0.183025	0.101053	0.0745578	0.125964	/nas/dcm/zryhyy/1-CXR/1443-0002012095/zryhyy,201712150422/IMAGE/1.3.12.2.1107.5.3.49.50090.2.201712151010430859/1.3.12.2.1107.5.3.49.50090.11.201712151010430859.dcm	active pulmonary tuberculosis	(20,30]	Confirmed Cases	Smear-positive
female	tb	0.196628	0.966537	0.0225128	0.883779	0.0281746	0.0379205	0.035369	/nas/dcm/zryhyy/1-CXR/1120-0002012370/zryhyy,201801020568/IMAGE/1.3.12.2.1107.5.3.49.50090.2.201801021048390375/1.3.12.2.1107.5.3.49.50090.11.201801021048390375.dcm	active pulmonary tuberculosis	(60,70]	Confirmed Cases	Smear-positive
male	tb	0.0441319	0.228529	0.0112169	0.0512928	0.0363129	0.043646	0.0523757	/nas/dcm/zryhyy/1-CXR/1196-0002016845/zryhyy,201809120380/IMAGE/1.3.12.2.1107.5.3.49.50090.2.201809120924330359/1.3.12.2.1107.5.3.49.50090.11.201809120924330359.dcm	no abnormality	(30,40]	Clinically Diagnosed Cases	Culture-negative
male	normal	0.00522662	0.00780517	0.0180826	0.00706728	0.0217989	0.024657	0.0123328	/nas/dcm/zryhyy/体检-CXR/203-0002085295/zryhyy,202303130580/IMAGE/1.2.840.113564.345048834188.10492.638142949765220958.1027.53/DX.10.138.1185.1124.1102.1105.20230313090525.dcm	no abnormality	(30,40]
female	normal	0.071558	0.0557461	0.0126013	0.500741	0.0222108	0.0259666	0.0116258	/nas/dcm/zryhyy/体检-CXR/247-0002139503/zryhyy,202303200772/IMAGE/1.2.840.113564.345048834188.37576.638149024284931987.1044.2/DX.10.127.133.1163.1209.198.20230320094912.dcm	other abnormalities	(30,40]
male	normal	0.0104885	0.0566683	0.0151988	0.0271708	0.0270105	0.0242018	0.0110378	/nas/dcm/zryhyy/体检-CXR/228-0002155072/zryhyy,202306090484/IMAGE/1.2.840.113564.345048834188.52932.638218973953812724.1738.51/DX.10.127.133.1163.1209.198.20230609084921.dcm	no abnormality	(40,50]
male	normal	0.00445461	0.00640731	0.00672889	0.00585193	0.0215729	0.0505455	0.0108868	/nas/dcm/zryhyy/体检-CXR/248-0002160101/zryhyy,202306070365/IMAGE/1.2.840.113564.345048834188.11396.638217230304559109.349.68/DX.10.127.133.1163.1209.198.20230607082315.dcm	no abnormality	(40,50]
male	tb	0.990595	0.380078	0.140852	0.99593	0.37422	0.0979982	0.887109	/nas/dcm/zryhyy/1-CXR/1671-0002200257/zryhyy,201701060901/IMAGE/1.2.392.200036.9107.500.303.627.62717010634200.121/1.2.392.200036.9107.500.303.627.20170106.140905.10627.dcm	active pulmonary tuberculosis	(20,30]	Clinically Diagnosed Cases	Culture-negative
female	tb	0.97571	0.873327	0.0975827	0.3407	0.197634	0.0484288	0.880763	/nas/dcm/zryhyy/1-CXR/1674-0002200497/zryhyy,201701030216/IMAGE/1.2.392.200036.9107.500.303.627.62717010333360.121/1.2.392.200036.9107.500.303.627.20170103.90024.10627.dcm	active pulmonary tuberculosis	(60,70]	Confirmed Cases	Smear-positive
female	tb	0.719938	0.36604	0.258291	0.260894	0.659751	0.0531633	0.915565	/nas/dcm/zryhyy/1-CXR/1678-0002200524/zryhyy,201612250108/IMAGE/1.2.392.200046.100.2.1.166320954802.161225083057.1/1.2.392.200046.100.2.1.166320954802.161225083057.1.1.1.dcm	active pulmonary tuberculosis	(80,90]	Clinically Diagnosed Cases	Culture-negative
female	tb	0.966254	0.227388	0.105029	0.995655	0.708636	0.852152	0.935546	/nas/dcm/zryhyy/1-CXR/1676-0002200661/zryhyy,201701051365/IMAGE/1.2.392.200046.100.2.1.550147399295.170105213834.1/1.2.392.200046.100.2.1.550147399295.1701052156151.1.1.1.dcm	active pulmonary tuberculosis	(-Inf,20]	Confirmed Cases	Smear-positive
female	tb	0.0698879	0.323843	0.487719	0.0892495	0.0805733	0.0579405	0.706431	/nas/dcm/zryhyy/1-CXR/0433-0002201438/zryhyy,201909051071/IMAGE/1.2.840.113619.2.370.4.2147483647.1567665961.301977/1.2.840.113619.2.370.4.2147483647.1567666012.735647.dcm	other abnormalities	(80,90]	Confirmed Cases	Bacteriologically positive pulmonary tuberculosis
male	tb	0.137825	0.954265	0.00903426	0.112189	0.0235886	0.0507757	0.0197394	/nas/dcm/zryhyy/1-CXR/1675-0002201490/zryhyy,201701090195/IMAGE/1.2.410.200049.2.3.100.5000024.2.1.20170109082530524.10/1.2.410.200049.2.3.100.5000024.3.1.20170109082601423.36562.dcm	active pulmonary tuberculosis	(30,40]	Clinically Diagnosed Cases	No sputum examination performed
female	tb	0.43878	0.514067	0.246307	0.675768	0.983883	0.178551	0.423268	/nas/dcm/zryhyy/1-CXR/1658-0002202740/zryhyy,201702040473/IMAGE/1.3.46.670589.30.1.6.1.1625130493.1486175804343.1/1.3.46.670589.30.1.6.1.1625130493.1486175804218.2.dcm	active pulmonary tuberculosis	(70,80]	Confirmed Cases	Smear-positive
male	tb	0.989319	0.80691	0.0407673	0.90164	0.375621	0.0747025	0.989774	/nas/dcm/zryhyy/1-CXR/1579-0002202822/zryhyy,201701160964/IMAGE/1.2.392.200036.9107.500.303.627.62717011635536.121/1.2.392.200036.9107.500.303.627.20170116.135857.10627.dcm	active pulmonary tuberculosis	(60,70]	Clinically Diagnosed Cases	Culture-negative
female	tb	0.186567	0.599494	0.853251	0.915482	0.244103	0.179559	0.980922	/nas/dcm/zryhyy/1-CXR/0820-0002203764/exam/P5YKYVVJ/TGP432KA/I1000000	active pulmonary tuberculosis	(70,80]	Clinically Diagnosed Cases	Pulmonary tuberculosis without bacteriological confirmation
male	tb	0.988939	0.851278	0.0391031	0.999114	0.963633	0.383865	0.978438	/nas/dcm/zryhyy/1-CXR/1652-0002203981/zryhyy,201702210084/IMAGE/1.2.392.200046.100.2.1.233669373688252.170221080313.1/1.2.392.200046.100.2.1.233669373688252.170221080313.1.1.2.dcm	active pulmonary tuberculosis	(20,30]	Clinically Diagnosed Cases	Culture-negative
male	tb	0.0102966	0.0294383	0.00746954	0.0334029	0.0245259	0.0259595	0.0143103	/nas/dcm/zryhyy/1-CXR/1532-0002205023/zryhyy,201705260504/IMAGE/1.2.392.200046.100.2.1.233669373688252.170526104900.1/1.2.392.200046.100.2.1.233669373688252.170526104900.1.1.2.dcm	no abnormality	(-Inf,20]	Clinically Diagnosed Cases	No sputum examination performed
male	tb	0.0500355	0.290483	0.140584	0.0911832	0.0452262	0.0433977	0.208148	/nas/dcm/zryhyy/1-CXR/1503-0002205358/zryhyy,201707250027/IMAGE/1.2.392.200046.100.2.1.166320954802.170725053419.1/1.2.392.200046.100.2.1.166320954802.170725053419.1.1.1.dcm	no abnormality	(70,80]	Clinically Diagnosed Cases	Culture-negative
male	tb	0.9902	0.168262	0.564715	0.561797	0.579088	0.115134	0.799177	/nas/dcm/zryhyy/1-CXR/1590-0002205495/zryhyy,201706020625/IMAGE/1.2.392.200046.100.2.1.550147399295.170602143545.1/1.2.392.200046.100.2.1.550147399295.1706021530471.1.1.1.dcm	active pulmonary tuberculosis	(70,80]	Clinically Diagnosed Cases	Culture-negative
male	tb	0.984535	0.44844	0.231855	0.980594	0.176884	0.070529	0.881918	/nas/dcm/zryhyy/1-CXR/1584-0002206367/zryhyy,201706120691/IMAGE/1.2.410.200049.2.3.100.5000024.2.1.20170612113500303.82/1.2.410.200049.2.3.100.5000024.3.1.20170612113530709.11104.dcm	active pulmonary tuberculosis	(70,80]	Clinically Diagnosed Cases	Culture-negative
male	tb	0.951691	0.595949	0.0950295	0.997834	0.50933	0.339786	0.671089	/nas/dcm/zryhyy/1-CXR/1586-0002207359/zryhyy,201706140678/IMAGE/1.2.392.200046.100.2.1.550147399295.170614142845.1/1.2.392.200046.100.2.1.550147399295.1706141803101.1.1.1.dcm	active pulmonary tuberculosis	(20,30]	Clinically Diagnosed Cases	No sputum examination performed
female	tb	0.932178	0.489485	0.183118	0.620805	0.109629	0.0364685	0.141052	/nas/dcm/zryhyy/1-CXR/1575-0002207865/zryhyy,201706220179/IMAGE/1.2.410.200049.2.3.100.5000024.2.1.20170622084007793.35/1.2.410.200049.2.3.100.5000024.3.1.20170622084054684.14157.dcm	active pulmonary tuberculosis	(60,70]	Clinically Diagnosed Cases	Culture-negative
male	tb	0.897403	0.461811	0.451952	0.869903	0.857525	0.359663	0.801837	/nas/dcm/zryhyy/1-CXR/1581-0002207963/zryhyy,201706221060/IMAGE/1.2.392.200046.100.2.1.550147399295.170622185126.1/1.2.392.200046.100.2.1.550147399295.1706221950371.1.1.1.dcm	active pulmonary tuberculosis	(80,90]	Confirmed Cases	Smear-positive
male	tb	0.938828	0.656724	0.0633317	0.94398	0.897292	0.992669	0.951216	/nas/dcm/zryhyy/1-CXR/1562-0002208915/zryhyy,201707050149/IMAGE/1.2.410.200049.2.3.100.5000024.2.1.20170705080505057.8/1.2.410.200049.2.3.100.5000024.3.1.20170705080537562.17856.dcm	active pulmonary tuberculosis	(60,70]	Clinically Diagnosed Cases	Culture-negative
female	tb	0.93927	0.751704	0.185787	0.994384	0.387037	0.2624	0.96162	/nas/dcm/zryhyy/1-CXR/1574-0002209621/zryhyy,201707090340/IMAGE/1.2.392.200046.100.2.1.166320954802.170709210611.1/1.2.392.200046.100.2.1.166320954802.170709210611.1.1.1.dcm	active pulmonary tuberculosis	(20,30]	Clinically Diagnosed Cases	Culture-negative
male	tb	0.687084	0.414471	0.0340626	0.319984	0.146018	0.114014	0.704907	/nas/dcm/zryhyy/1-CXR/1570-0002209655/zryhyy,201705070356/IMAGE/1.2.392.200046.100.2.1.166320954802.170507185251.1/1.2.392.200046.100.2.1.166320954802.170507185251.1.1.1.dcm	active pulmonary tuberculosis	(20,30]	Clinically Diagnosed Cases	Culture-negative
female	tb	0.961511	0.191627	0.472445	0.327321	0.776584	0.0876781	0.871511	/nas/dcm/zryhyy/1-CXR/1555-0002210164/zryhyy,201706300978/IMAGE/1.2.392.200046.100.2.1.550147399295.170630211635.1/1.2.392.200046.100.2.1.550147399295.1706302127001.1.1.1.dcm	active pulmonary tuberculosis	(50,60]	Confirmed Cases	Culture-positive only
male	tb	0.675624	0.453893	0.906206	0.998439	0.222563	0.0608717	0.959648	/nas/dcm/zryhyy/1-CXR/1557-0002210365/zryhyy,201707171122/IMAGE/1.2.392.200046.100.2.1.233669373688252.170717160813.1/1.2.392.200046.100.2.1.233669373688252.170717160813.1.1.2.dcm	active pulmonary tuberculosis	(50,60]	Clinically Diagnosed Cases	Culture-negative
female	tb	0.0486339	0.128727	0.0691338	0.0919325	0.0423102	0.0428231	0.175209	/nas/dcm/zryhyy/1-CXR/1529-0002210775/zryhyy,201707210065/IMAGE/1.2.410.200049.2.3.100.5000024.2.1.20170721075511234.4/1.2.410.200049.2.3.100.5000024.3.1.20170721075553872.21922.dcm	no abnormality	(60,70]	Clinically Diagnosed Cases	No sputum examination performed
female	tb	0.143307	0.584028	0.179261	0.999391	0.406068	0.654158	0.83649	/nas/dcm/zryhyy/1-CXR/1513-0002211597/zryhyy,201709110582/IMAGE/1.2.392.200036.9107.500.303.627.62717091108501.121/1.2.392.200036.9107.500.303.627.20170911.105303.10627.dcm	active pulmonary tuberculosis	(60,70]	Clinically Diagnosed Cases	No sputum examination performed
female	tb	0.949058	0.605507	0.00646849	0.146628	0.134159	0.0224817	0.0593294	/nas/dcm/zryhyy/1-CXR/1550-0002212308/zryhyy,201708020158/IMAGE/1.2.392.200036.9107.500.303.627.62717080202449.121/1.2.392.200036.9107.500.303.627.20170802.84513.10627.dcm	active pulmonary tuberculosis	(30,40]	Confirmed Cases	Smear-positive
male	tb	0.117793	0.207767	0.354064	0.0375677	0.0513537	0.0311898	0.238712	/nas/dcm/zryhyy/1-CXR/1542-0002212609/zryhyy,201708150795/IMAGE/1.2.392.200046.100.2.1.207766994592277.170815143051.1/1.2.392.200046.100.2.1.207766994592277.170815152725.1.1.1.dcm	active pulmonary tuberculosis	(50,60]	Suspected Cases	No sputum examination performed
male	tb	0.957711	0.283223	0.884687	0.995739	0.534657	0.203924	0.916961	/nas/dcm/zryhyy/1-CXR/1538-0002212650/zryhyy,201708220016/IMAGE/1.2.392.200046.100.2.1.207766994592277.170821180226.1/1.2.392.200046.100.2.1.207766994592277.170822073611.1.1.1.dcm	active pulmonary tuberculosis	(50,60]	Clinically Diagnosed Cases	Culture-negative
female	tb	0.364537	0.111657	0.0347447	0.999401	0.478997	0.0550818	0.960506	/nas/dcm/zryhyy/1-CXR/1544-0002212841/zryhyy,201708100236/IMAGE/1.2.392.200046.100.2.1.233669373688252.170810085447.1/1.2.392.200046.100.2.1.233669373688252.170810085447.1.1.2.dcm	active pulmonary tuberculosis	(20,30]	Clinically Diagnosed Cases	Culture-negative
male	tb	0.21912	0.455044	0.296424	0.978044	0.0897527	0.148724	0.0825631	/nas/dcm/zryhyy/1-CXR/1337-0002213490/zryhyy,201801230947/IMAGE/1.2.392.200036.9107.500.305.765.76518012323899.121/1.2.392.200036.9107.500.305.765.20180123.142140.10765.dcm	active pulmonary tuberculosis	(60,70]	Confirmed Cases	Culture-positive only
male	tb	0.701216	0.235616	0.780967	0.210931	0.994022	0.0980607	0.863108	/nas/dcm/zryhyy/1-CXR/1511-0002214141/zryhyy,201709181307/IMAGE/1.2.392.200046.100.2.1.550147399295.170918194941.1/1.2.392.200046.100.2.1.550147399295.1709182127381.1.1.1.dcm	active pulmonary tuberculosis	(50,60]	Clinically Diagnosed Cases	Culture-negative
male	tb	0.402427	0.871903	0.0754039	0.999915	0.992021	0.36671	0.941928	/nas/dcm/zryhyy/1-CXR/1537-0002214218/zryhyy,201708230217/IMAGE/1.2.392.200036.9107.500.303.627.62717082305849.121/1.2.392.200036.9107.500.303.627.20170823.85937.10627.dcm	active pulmonary tuberculosis	(80,90]	Confirmed Cases	Smear-positive
male	tb	0.0121573	0.0246693	0.0145885	0.0318844	0.0239103	0.0371101	0.0484842	/nas/dcm/zryhyy/1-CXR/1533-0002214289/zryhyy,201703061153/IMAGE/1.2.392.200036.9107.500.303.627.62717030641732.121/1.2.392.200036.9107.500.303.627.20170306.151151.10627.dcm	no abnormality	(60,70]	Confirmed Cases	Smear-positive
male	tb	0.0348386	0.177293	0.706057	0.364625	0.144292	0.0441811	0.586388	/nas/dcm/zryhyy/1-CXR/1516-0002215575/zryhyy,201709090245/IMAGE/1.2.392.200046.100.2.1.550147399295.170909103119.1/1.2.392.200046.100.2.1.550147399295.1709091102441.1.1.1.dcm	other abnormalities	(30,40]	Clinically Diagnosed Cases	Culture-negative
female	tb	0.641801	0.866859	0.0347084	0.627557	0.532196	0.114818	0.137905	/nas/dcm/zryhyy/1-CXR/1522-0002215753/zryhyy,201709080833/IMAGE/1.2.392.200046.100.2.1.233669373688252.170908143717.1/1.2.392.200046.100.2.1.233669373688252.170908143717.1.1.2.dcm	active pulmonary tuberculosis	(20,30]	Confirmed Cases	Smear-positive
female	tb	0.415627	0.40968	0.983728	0.633654	0.293796	0.171865	0.238884	/nas/dcm/zryhyy/1-CXR/1330-0002216088/zryhyy,201709201232/IMAGE/1.2.392.200046.100.2.1.550147399295.170920230856.1/1.2.392.200046.100.2.1.550147399295.1709210035221.1.1.1.dcm	active pulmonary tuberculosis	(70,80]	Confirmed Cases	Smear-positive
female	tb	0.279783	0.43167	0.105801	0.130619	0.664275	0.136476	0.872366	/nas/dcm/zryhyy/1-CXR/1510-0002216123/zryhyy,201709220246/IMAGE/1.2.392.200046.100.2.1.550147399295.170922095234.1/1.2.392.200046.100.2.1.550147399295.1709221012101.1.1.1.dcm	active pulmonary tuberculosis	(20,30]	Clinically Diagnosed Cases	Culture-negative
female	tb	0.589436	0.46822	0.812254	0.163628	0.963385	0.111078	0.842874	/nas/dcm/zryhyy/1-CXR/1508-0002216549/zryhyy,201709211020/IMAGE/1.2.392.200046.100.2.1.550147399295.170921220329.1/1.2.392.200046.100.2.1.550147399295.1709212357311.1.1.1.dcm	active pulmonary tuberculosis	(60,70]	Clinically Diagnosed Cases	Culture-negative
male	tb	0.972591	0.400563	0.0845543	0.741759	0.419469	0.0639281	0.747049	/nas/dcm/zryhyy/1-CXR/1514-0002216566/zryhyy,201709180959/IMAGE/1.2.392.200036.9107.500.303.627.62717091809742.121/1.2.392.200036.9107.500.303.627.20170918.144118.10627.dcm	active pulmonary tuberculosis	(70,80]	Confirmed Cases	Rifampicin-resistant pulmonary tuberculosis
male	tb	0.0279779	0.0499399	0.022109	0.0143367	0.0341203	0.0342061	0.185211	/nas/dcm/zryhyy/1-CXR/1502-0002216940/zryhyy,201709271192/IMAGE/1.2.392.200046.100.2.1.550147399295.170927222012.1/1.2.392.200046.100.2.1.550147399295.1709272314021.1.1.1.dcm	no abnormality	(30,40]	Confirmed Cases	Rifampicin-resistant pulmonary tuberculosis
male	tb	0.137907	0.984473	0.00750347	0.36646	0.0278234	0.0472642	0.0160358	/nas/dcm/zryhyy/1-CXR/1499-0002217631/zryhyy,201709201016/IMAGE/1.2.392.200046.100.2.1.233669373688252.170920152839.1/1.2.392.200046.100.2.1.233669373688252.170920152839.1.1.2.dcm	active pulmonary tuberculosis	(30,40]	Clinically Diagnosed Cases	Culture-negative
female	tb	0.632091	0.586796	0.249936	0.134229	0.20525	0.0341037	0.788225	/nas/dcm/zryhyy/1-CXR/1475-0002218615/zryhyy,201710160754/IMAGE/1.2.392.200046.100.2.1.233669373688252.171016130118.1/1.2.392.200046.100.2.1.233669373688252.171016130118.1.1.2.dcm	active pulmonary tuberculosis	(50,60]	Clinically Diagnosed Cases	Culture-negative
female	tb	0.547661	0.964384	0.143792	0.921608	0.895148	0.123901	0.968836	/nas/dcm/zryhyy/1-CXR/1493-0002218847/zryhyy,201710140271/IMAGE/1.2.392.200046.100.2.1.233669373688252.171014114744.3/1.2.392.200046.100.2.1.233669373688252.171014114744.3.1.2.dcm	active pulmonary tuberculosis	(20,30]	Clinically Diagnosed Cases	Culture-negative
male	tb	0.983443	0.362696	0.0128417	0.166431	0.0467148	0.0281941	0.0622366	/nas/dcm/zryhyy/1-CXR/1492-0002218934/zryhyy,201710171145/IMAGE/1.2.392.200046.100.2.1.233669373688252.171017151534.1/1.2.392.200046.100.2.1.233669373688252.171017151534.1.1.2.dcm	active pulmonary tuberculosis	(20,30]	Confirmed Cases	Smear-positive
female	tb	0.824629	0.596753	0.0187647	0.203238	0.078464	0.0434689	0.144528	/nas/dcm/zryhyy/1-CXR/1471-0002219543/zryhyy,201711131201/IMAGE/1.2.410.200049.2.3.100.5000024.2.1.20171113153352421.63/1.2.410.200049.2.3.100.5000024.3.1.20171113153422960.53288.dcm	active pulmonary tuberculosis	(30,40]	Confirmed Cases	Smear-positive
male	tb	0.916406	0.501698	0.087767	0.818877	0.860213	0.999023	0.585077	/nas/dcm/zryhyy/1-CXR/1489-0002219822/zryhyy,201711100012/IMAGE/1.2.392.200046.100.2.1.1.30628.20171110041819.1/1.2.392.200046.100.2.1.1.30628.20171110041819.1.1.1.dcm	active pulmonary tuberculosis	(80,90]	Confirmed Cases	Smear-positive
female	tb	0.883656	0.874204	0.0184463	0.204842	0.915689	0.0341804	0.33807	/nas/dcm/zryhyy/1-CXR/1482-0002220583/zryhyy,201711040281/IMAGE/1.2.410.200049.2.3.100.5000024.2.1.20171104125403039.78/1.2.410.200049.2.3.100.5000024.3.1.20171104125431660.50334.dcm	active pulmonary tuberculosis	(40,50]	Clinically Diagnosed Cases	Culture-negative
female	tb	0.716618	0.139547	0.0623606	0.999824	0.728048	0.260868	0.936544	/nas/dcm/zryhyy/1-CXR/1469-0002221892/zryhyy,201711160670/IMAGE/1.2.392.200046.100.2.1.233669373688252.171116131006.1/1.2.392.200046.100.2.1.233669373688252.171116131006.1.1.2.dcm	active pulmonary tuberculosis	(20,30]	Confirmed Cases	Smear-positive
male	tb	0.79178	0.746473	0.679063	0.783284	0.203439	0.0585566	0.734468	/nas/dcm/zryhyy/1-CXR/1456-0002222000/zryhyy,201711070637/IMAGE/1.2.392.200036.9107.500.303.627.62717110717799.121/1.2.392.200036.9107.500.303.627.20171107.104217.10627.dcm	active pulmonary tuberculosis	(70,80]	Confirmed Cases	Smear-positive
female	tb	0.0146172	0.045626	0.0243229	0.0344256	0.47683	0.025004	0.951152	/nas/dcm/zryhyy/1-CXR/1444-0002223202/zryhyy,201711300200/IMAGE/1.2.392.200036.9107.500.303.627.62717113021666.121/1.2.392.200036.9107.500.303.627.20171130.91110.10627.dcm	other abnormalities	(60,70]	Confirmed Cases	Smear-positive
male	tb	0.184838	0.462903	0.064639	0.539572	0.812478	0.410443	0.746039	/nas/dcm/zryhyy/1-CXR/1448-0002223423/zryhyy,201712110079/IMAGE/1.2.392.200036.9107.500.303.627.62717121123155.121/1.2.392.200036.9107.500.303.627.20171211.83740.10627.dcm	active pulmonary tuberculosis	(40,50]	Clinically Diagnosed Cases	Culture-negative
male	tb	0.913657	0.233099	0.054425	0.999791	0.404832	0.653823	0.821634	/nas/dcm/zryhyy/1-CXR/1398-0002223919/zryhyy,201801230486/IMAGE/1.3.46.670589.30.1.6.1.1625130493.1516675794687.1/1.3.46.670589.30.1.6.1.1625130493.1516675793875.1.dcm	active pulmonary tuberculosis	(30,40]	Clinically Diagnosed Cases	Culture-negative
male	tb	0.566199	0.942154	0.0221125	0.999265	0.0899545	0.310677	0.431952	/nas/dcm/zryhyy/1-CXR/1450-0002223947/zryhyy,201712131021/IMAGE/1.2.410.200049.2.3.100.5000024.2.1.20171213144316627.5/1.2.410.200049.2.3.100.5000024.3.1.20171213144345613.63328.dcm	active pulmonary tuberculosis	(30,40]	Clinically Diagnosed Cases	Culture-negative
male	tb	0.455904	0.425671	0.463599	0.998105	0.461341	0.236804	0.872808	/nas/dcm/zryhyy/1-CXR/1465-0002224100/zryhyy,201711300694/IMAGE/1.2.392.200046.100.2.1.550147399295.171130135749.1/1.2.392.200046.100.2.1.550147399295.1711301526561.1.1.1.dcm	active pulmonary tuberculosis	(50,60]	Confirmed Cases	Rifampicin-resistant pulmonary tuberculosis
female	tb	0.628438	0.397909	0.197973	0.780332	0.890557	0.981637	0.601791	/nas/dcm/zryhyy/1-CXR/1414-0002224551/zryhyy,201712280703/IMAGE/1.2.392.200036.9107.500.305.765.76517122819774.121/1.2.392.200036.9107.500.305.765.20171228.133448.10765.dcm	active pulmonary tuberculosis	(40,50]	Clinically Diagnosed Cases	Culture-negative
male	tb	0.402446	0.696596	0.115971	0.876034	0.210753	0.714148	0.640296	/nas/dcm/zryhyy/1-CXR/1428-0002224743/zryhyy,201712250044/IMAGE/1.2.392.200036.9107.500.305.765.76517122518854.121/1.2.392.200036.9107.500.305.765.20171225.83244.10765.dcm	active pulmonary tuberculosis	(50,60]	Clinically Diagnosed Cases	Culture-negative
female	tb	0.229014	0.946423	0.338436	0.17203	0.103051	0.0346898	0.920597	/nas/dcm/zryhyy/1-CXR/1412-0002224807/zryhyy,201712080292/IMAGE/1.2.392.200046.100.2.1.233669373688252.171208091706.1/1.2.392.200046.100.2.1.233669373688252.171208091706.1.1.2.dcm	active pulmonary tuberculosis	(80,90]	Confirmed Cases	Smear-positive
male	tb	0.421374	0.736897	0.0480819	0.512035	0.144661	0.10913	0.623656	/nas/dcm/zryhyy/1-CXR/1409-0002224903/zryhyy,201801040157/IMAGE/1.2.392.200036.9107.500.305.765.76518010420634.121/1.2.392.200036.9107.500.305.765.20180104.84545.10765.dcm	active pulmonary tuberculosis	(60,70]	Clinically Diagnosed Cases	Culture-negative
male	tb	0.86996	0.961938	0.0282919	0.93503	0.872009	0.14846	0.431335	/nas/dcm/zryhyy/1-CXR/1418-0002225295/zryhyy,201712251209/IMAGE/1.2.410.200049.2.3.100.5000024.2.1.20171225161407785.83/1.2.410.200049.2.3.100.5000024.3.1.20171225161424987.67185.dcm	active pulmonary tuberculosis	(-Inf,20]	Clinically Diagnosed Cases	Culture-negative
male	tb	0.830279	0.722531	0.942912	0.936921	0.940339	0.235186	0.586057	/nas/dcm/zryhyy/1-CXR/1413-0002225470/zryhyy,201712280526/IMAGE/1.2.392.200046.100.2.1.207766994592277.171228112434.1/1.2.392.200046.100.2.1.207766994592277.171228122212.1.1.1.dcm	active pulmonary tuberculosis	(60,70]	Clinically Diagnosed Cases	Culture-negative
male	tb	0.146764	0.618484	0.393581	0.998911	0.136408	0.941545	0.579463	/nas/dcm/zryhyy/1-CXR/1408-0002225541/zryhyy,201801040331/IMAGE/1.2.392.200036.9107.500.305.765.76518010420672.121/1.2.392.200036.9107.500.305.765.20180104.94527.10765.dcm	active pulmonary tuberculosis	(40,50]	Clinically Diagnosed Cases	Culture-negative
female	tb	0.193705	0.154891	0.905084	0.97061	0.218842	0.161667	0.819755	/nas/dcm/zryhyy/1-CXR/1402-0002226751/zryhyy,201801130415/IMAGE/1.2.392.200046.100.2.1.207766994592277.180113175151.1/1.2.392.200046.100.2.1.207766994592277.180113185717.1.1.1.dcm	active pulmonary tuberculosis	(50,60]	Clinically Diagnosed Cases	Culture-negative
male	tb	0.901773	0.4912	0.866803	0.98673	0.710614	0.184114	0.883088	/nas/dcm/zryhyy/1-CXR/1391-0002227831/zryhyy,201801190869/IMAGE/1.2.392.200046.100.2.1.207766994592277.180119143739.1/1.2.392.200046.100.2.1.207766994592277.180119165410.1.1.1.dcm	active pulmonary tuberculosis	(40,50]	Clinically Diagnosed Cases	No sputum examination performed
male	tb	0.981105	0.567478	0.0228191	0.832062	0.377717	0.0676461	0.562916	/nas/dcm/zryhyy/1-CXR/1385-0002230494/zryhyy,201801110473/IMAGE/1.2.392.200036.9107.500.305.765.76518011122032.121/1.2.392.200036.9107.500.305.765.20180111.104427.10765.dcm	active pulmonary tuberculosis	(50,60]	Confirmed Cases	Smear-positive
female	tb	0.983458	0.459718	0.0184151	0.993758	0.202296	0.943636	0.22748	/nas/dcm/zryhyy/1-CXR/1368-0002231574/zryhyy,201803081099/IMAGE/1.3.46.670589.30.1.6.1.1625130493.1520498928234.1/1.3.46.670589.30.1.6.1.1625130493.1520498928093.1.dcm	active pulmonary tuberculosis	(30,40]	Confirmed Cases	Smear-positive
male	tb	0.980863	0.515854	0.0167508	0.69318	0.0773928	0.10587	0.174456	/nas/dcm/zryhyy/1-CXR/1325-0002235107/zryhyy,201804030757/IMAGE/1.2.410.200049.2.3.100.5000024.2.1.20180403130840771.73/1.2.410.200049.2.3.100.5000024.3.1.20180403130906320.97467.dcm	active pulmonary tuberculosis	(20,30]	Clinically Diagnosed Cases	Culture-negative
female	tb	0.0704267	0.0623005	0.365212	0.998211	0.230174	0.155142	0.893537	/nas/dcm/zryhyy/1-CXR/1329-0002235953/zryhyy,201804130408/IMAGE/1.2.392.200036.9107.500.305.765.76518041335077.121/1.2.392.200036.9107.500.305.765.20180413.100531.10765.dcm	other abnormalities	(60,70]	Clinically Diagnosed Cases	Culture-negative
female	tb	0.973622	0.530091	0.972102	0.983668	0.740656	0.0831345	0.977017	/nas/dcm/zryhyy/1-CXR/1322-0002236171/zryhyy,201804120744/IMAGE/1.2.392.200046.100.2.1.207766994592277.180412121943.1/1.2.392.200046.100.2.1.207766994592277.180412130223.1.1.1.dcm	active pulmonary tuberculosis	(70,80]	Confirmed Cases	Smear-positive
female	normal	0.0242053	0.0942306	0.00643091	0.0107157	0.0227498	0.0291036	0.0194159	/nas/dcm/zryhyy/体检-CXR/141-0002237516/exam/UHHDYP0O/NJPVSQOK/I0000000	no abnormality	(30,40]
male	tb	0.435302	0.740044	0.460357	0.920387	0.154227	0.0902817	0.806471	/nas/dcm/zryhyy/1-CXR/1306-0002237535/zryhyy,201804230348/IMAGE/1.2.410.200049.2.3.100.5000024.2.2.20180423095743457.53/1.2.410.200049.2.3.100.5000024.3.1.20180423100006752.103641.dcm	active pulmonary tuberculosis	(60,70]	Clinically Diagnosed Cases	No sputum examination performed
female	tb	0.208289	0.627743	0.349102	0.166022	0.812503	0.112188	0.375007	/nas/dcm/zryhyy/1-CXR/1303-0002238175/zryhyy,201805111212/IMAGE/1.2.392.200046.100.2.1.207766994592277.180511214359.1/1.2.392.200046.100.2.1.207766994592277.180511220203.1.1.1.dcm	active pulmonary tuberculosis	(60,70]	Clinically Diagnosed Cases	Culture-negative
female	tb	0.173302	0.0754392	0.0281765	0.999602	0.140598	0.0742696	0.926082	/nas/dcm/zryhyy/1-CXR/1311-0002238305/zryhyy,201805070146/IMAGE/1.2.392.200036.9107.500.305.765.76518050738267.121/1.2.392.200036.9107.500.305.765.20180507.84616.10765.dcm	active pulmonary tuberculosis	(20,30]	Clinically Diagnosed Cases	Culture-negative
female	tb	0.995896	0.0774496	0.0237201	0.962913	0.247373	0.0313649	0.915573	/nas/dcm/zryhyy/1-CXR/1296-0002240863/zryhyy,201805210408/IMAGE/1.2.392.200036.9107.500.305.765.76518052140914.121/1.2.392.200036.9107.500.305.765.20180521.101228.10765.dcm	active pulmonary tuberculosis	(20,30]	Clinically Diagnosed Cases	Culture-negative
male	tb	0.967437	0.215581	0.867705	0.805371	0.898989	0.257385	0.916438	/nas/dcm/zryhyy/1-CXR/1188-0002241775/zryhyy,201809210643/IMAGE/1.2.392.200046.100.2.1.207766994592277.180921144049.1/1.2.392.200046.100.2.1.207766994592277.180921152937.1.1.1.dcm	active pulmonary tuberculosis	(60,70]	Confirmed Cases	Smear-positive
male	tb	0.087908	0.211301	0.0278846	0.992592	0.308504	0.995206	0.845185	/nas/dcm/zryhyy/1-CXR/1283-0002241831/zryhyy,201806060427/IMAGE/1.2.392.200036.9107.500.305.765.76518060643570.121/1.2.392.200036.9107.500.305.765.20180606.101544.10765.dcm	active pulmonary tuberculosis	(20,30]	Clinically Diagnosed Cases	Culture-negative
male	tb	0.184444	0.119362	0.659126	0.974548	0.943266	0.201137	0.939038	/nas/dcm/zryhyy/1-CXR/1080-0002242402/zryhyy,201807070137/IMAGE/1.2.392.200046.100.2.1.207766994592277.180707100107.1/1.2.392.200046.100.2.1.207766994592277.180707101911.1.1.1.dcm	active pulmonary tuberculosis	(50,60]	Clinically Diagnosed Cases	Pulmonary tuberculosis without bacteriological confirmation
male	tb	0.937191	0.813065	0.0165614	0.994845	0.116958	0.259676	0.263867	/nas/dcm/zryhyy/1-CXR/1264-0002245063/zryhyy,201805130310/IMAGE/1.2.410.200049.2.3.100.5000024.2.1.20180513142514438.47/1.2.410.200049.2.3.100.5000024.3.1.20180513142553683.110515.dcm	active pulmonary tuberculosis	(20,30]	Confirmed Cases	Smear-positive
female	tb	0.099387	0.341084	0.0939725	0.213783	0.220407	0.0305148	0.995122	/nas/dcm/zryhyy/1-CXR/1234-0002248113/zryhyy,201807230924/IMAGE/1.2.392.200036.9107.500.305.765.76518072349496.121/1.2.392.200036.9107.500.305.765.20180723.142142.10765.dcm	active pulmonary tuberculosis	(60,70]	Clinically Diagnosed Cases	Culture-negative
male	tb	0.979651	0.253509	0.574842	0.640441	0.567211	0.229965	0.84965	/nas/dcm/zryhyy/1-CXR/1227-0002249303/zryhyy,201807311292/IMAGE/1.2.392.200046.100.2.1.207766994592277.180731213353.1/1.2.392.200046.100.2.1.207766994592277.180731224853.1.1.1.dcm	active pulmonary tuberculosis	(60,70]	Confirmed Cases	Smear-positive
female	tb	0.986836	0.176473	0.0357977	0.185348	0.336078	0.0274303	0.417712	/nas/dcm/zryhyy/1-CXR/1224-0002249465/zryhyy,201807300882/IMAGE/1.2.392.200036.9107.500.305.765.76518073050327.121/1.2.392.200036.9107.500.305.765.20180730.142510.10765.dcm	active pulmonary tuberculosis	(40,50]	Confirmed Cases	Smear-positive
female	tb	0.070504	0.193825	0.00540646	0.0218466	0.0461175	0.0248134	0.0260484	/nas/dcm/zryhyy/1-CXR/1200-0002250871/zryhyy,201808060373/IMAGE/1.2.392.200036.9107.500.305.765.76518080651150.121/1.2.392.200036.9107.500.305.765.20180806.100137.10765.dcm	no abnormality	(20,30]	Clinically Diagnosed Cases	Culture-negative
male	tb	0.936224	0.364814	0.793595	0.338679	0.983735	0.128507	0.820197	/nas/dcm/zryhyy/1-CXR/1169-0002253750/zryhyy,201810081427/IMAGE/1.2.392.200046.100.2.1.550147399295.181008221432.1/1.2.392.200046.100.2.1.550147399295.1810082306571.1.1.1.dcm	active pulmonary tuberculosis	(70,80]	Confirmed Cases	Culture-positive only
male	tb	0.963412	0.493061	0.703792	0.957763	0.782047	0.287016	0.831256	/nas/dcm/zryhyy/1-CXR/1171-0002253760/zryhyy,201810070282/IMAGE/1.2.392.200046.100.2.1.550147399295.181007184514.1/1.2.392.200046.100.2.1.550147399295.1810071855521.1.1.1.dcm	active pulmonary tuberculosis	(80,90]	Clinically Diagnosed Cases	Culture-negative
female	tb	0.804918	0.623135	0.112227	0.484264	0.338894	0.125578	0.414027	/nas/dcm/zryhyy/1-CXR/1098-0002255248/zryhyy,201812160417/IMAGE/1.2.392.200046.100.2.1.207766994592277.181216211058.1/1.2.392.200046.100.2.1.207766994592277.181216215948.1.1.1.dcm	active pulmonary tuberculosis	(60,70]	Clinically Diagnosed Cases	Culture-negative
male	tb	0.108551	0.190563	0.257776	0.305774	0.788402	0.121701	0.991346	/nas/dcm/zryhyy/1-CXR/1145-0002255717/zryhyy,201810190254/IMAGE/1.2.392.200036.9107.500.305.765.76518101961420.121/1.2.392.200036.9107.500.305.765.20181019.91929.10765.dcm	active pulmonary tuberculosis	(60,70]	Clinically Diagnosed Cases	Culture-negative
male	tb	0.98463	0.232868	0.98196	0.966054	0.799251	0.45867	0.839699	/nas/dcm/zryhyy/1-CXR/1166-0002256270/zryhyy,201810161391/IMAGE/1.2.392.200046.100.2.1.207766994592277.181016195016.1/1.2.392.200046.100.2.1.207766994592277.181016203348.1.1.1.dcm	active pulmonary tuberculosis	(30,40]	Confirmed Cases	Smear-positive
female	tb	0.00523666	0.0207782	0.0470035	0.0150415	0.0272717	0.0403954	0.0407248	/nas/dcm/zryhyy/1-CXR/1151-0002256797/zryhyy,201810121088/IMAGE/1.2.392.200046.100.2.1.233669373688252.181012153000.1/1.2.392.200046.100.2.1.233669373688252.181012153000.1.1.1.dcm	no abnormality	(20,30]	Clinically Diagnosed Cases	Culture-negative
male	tb	0.984985	0.234466	0.0282322	0.789235	0.578295	0.114332	0.446884	/nas/dcm/zryhyy/1-CXR/1148-0002257701/zryhyy,201810250373/IMAGE/1.2.392.200036.9107.500.305.765.76518102562416.121/1.2.392.200036.9107.500.305.765.20181025.95517.10765.dcm	active pulmonary tuberculosis	(70,80]	Clinically Diagnosed Cases	No sputum examination performed
male	tb	0.205662	0.238464	0.00810354	0.959056	0.0349792	0.0892386	0.094611	/nas/dcm/zryhyy/1-CXR/1132-0002258362/zryhyy,201811161085/IMAGE/1.2.410.200049.2.3.100.5000024.2.1.20181116155424335.40/1.2.410.200049.2.3.100.5000024.3.1.20181116155527520.4894.dcm	active pulmonary tuberculosis	(20,30]	Confirmed Cases	Smear-positive
female	tb	0.196522	0.796147	0.0784489	0.213964	0.519376	0.0922561	0.76956	/nas/dcm/zryhyy/1-CXR/1110-0002260764/zryhyy,201811221084/IMAGE/1.2.410.200049.2.3.100.5000024.2.1.20181122155754063.19/1.2.410.200049.2.3.100.5000024.3.1.20181122155830709.6714.dcm	active pulmonary tuberculosis	(30,40]	Clinically Diagnosed Cases	Culture-negative
male	tb	0.927053	0.65964	0.0163823	0.45283	0.260997	0.072939	0.0790079	/nas/dcm/zryhyy/1-CXR/1116-0002260892/zryhyy,201811070212/IMAGE/1.2.392.200036.9107.500.305.765.76518110764367.121/1.2.392.200036.9107.500.305.765.20181107.85748.10765.dcm	active pulmonary tuberculosis	(40,50]	Clinically Diagnosed Cases	Culture-negative
male	tb	0.913515	0.660661	0.0894176	0.985561	0.394689	0.0751489	0.98673	/nas/dcm/zryhyy/1-CXR/1106-0002261082/zryhyy,201812031107/IMAGE/1.3.46.670589.30.1.6.1.1625130493.1543827313031.1/1.3.46.670589.30.1.6.1.1625130493.1543827312937.1.dcm	active pulmonary tuberculosis	(60,70]	Clinically Diagnosed Cases	Culture-negative
female	tb	0.00403603	0.0149643	0.00717159	0.0122782	0.020857	0.0223166	0.0399675	/nas/dcm/zryhyy/1-CXR/1095-0002261282/zryhyy,201811270504/IMAGE/1.3.12.2.1107.5.3.49.50090.2.201811271001040625/1.3.12.2.1107.5.3.49.50090.11.201811271001040625.dcm	no abnormality	(20,30]	Clinically Diagnosed Cases	Culture-negative
female	tb	0.091951	0.0747583	0.967625	0.995322	0.420623	0.190005	0.840606	/nas/dcm/zryhyy/1-CXR/1104-0002262056/zryhyy,201812140949/IMAGE/1.2.392.200036.9107.500.305.765.76518121404788.121/1.2.392.200036.9107.500.305.765.20181214.145008.10765.dcm	active pulmonary tuberculosis	(60,70]	Clinically Diagnosed Cases	Culture-negative
female	normal	0.0127046	0.395114	0.0149559	0.0169158	0.0282362	0.0307685	0.0169357	/nas/dcm/zryhyy/体检-CXR/197-0002263501/zryhyy,202304070877/IMAGE/1.2.840.113564.345048834188.13488.638164597623827994.1655.11/DX.10.127.133.1163.1209.198.20230407102434.dcm	no abnormality	(30,40]
male	tb	0.915224	0.723918	0.0197581	0.26004	0.971296	0.158677	0.128427	/nas/dcm/zryhyy/1-CXR/1085-0002264508/zryhyy,201812251041/IMAGE/1.2.392.200036.9107.500.305.765.76518122506162.121/1.2.392.200036.9107.500.305.765.20181225.143921.10765.dcm	active pulmonary tuberculosis	(30,40]	Clinically Diagnosed Cases	Culture-negative
female	tb	0.326234	0.527441	0.942819	0.549997	0.455747	0.0925341	0.830975	/nas/dcm/zryhyy/1-CXR/1015-0002271475/zryhyy,201903110659/IMAGE/1.2.410.200049.2.3.100.5000024.2.1.20190311111801026.59/1.2.410.200049.2.3.100.5000024.3.1.20190311112146251.37826.dcm	active pulmonary tuberculosis	(80,90]	Clinically Diagnosed Cases	Bacteriologically negative pulmonary tuberculosis
female	tb	0.0038942	0.0117893	0.00588916	0.00807327	0.0227441	0.0226916	0.0100161	/nas/dcm/zryhyy/1-CXR/0949-0002275235/zryhyy,201903020393/IMAGE/1.2.410.200049.2.3.100.5000024.2.1.20190302154244357.91/1.2.410.200049.2.3.100.5000024.3.1.20190302154317747.34958.dcm	no abnormality	(20,30]	Suspected Cases	Pulmonary tuberculosis without bacteriological confirmation
female	tb	0.017918	0.0787411	0.0730426	0.0327175	0.0318384	0.030507	0.246308	/nas/dcm/zryhyy/1-CXR/0927-0002275890/zryhyy,201905070906/IMAGE/1.2.840.113619.2.370.4.2147483647.1557207460.7718/1.2.840.113619.2.370.4.2147483647.1557207483.314715.dcm	no abnormality	(50,60]	Clinically Diagnosed Cases	Bacteriologically negative pulmonary tuberculosis
female	tb	0.819723	0.728719	0.309635	0.7629	0.738601	0.203027	0.976391	/nas/dcm/zryhyy/1-CXR/0894-0002276009/zryhyy,201904250743/IMAGE/1.2.392.200046.100.2.1.233669373688252.190425130256.1/1.2.392.200046.100.2.1.233669373688252.190425130256.1.1.1.dcm	active pulmonary tuberculosis	(70,80]	Confirmed Cases	Bacteriologically positive pulmonary tuberculosis
female	tb	0.446493	0.921517	0.0377424	0.998296	0.137856	0.216387	0.415783	/nas/dcm/zryhyy/1-CXR/0952-0002276846/zryhyy,201904260841/IMAGE/1.2.840.113619.2.370.4.2147483647.1556257097.230892/1.2.840.113619.2.370.4.2147483647.1556257130.423814.dcm	active pulmonary tuberculosis	(50,60]	Clinically Diagnosed Cases	Bacteriologically negative pulmonary tuberculosis
male	tb	0.143531	0.167824	0.0214456	0.872765	0.966557	0.0589065	0.980004	/nas/dcm/zryhyy/1-CXR/0911-0002279415/zryhyy,201905220725/IMAGE/1.2.392.200046.100.2.1.233669373688252.190522131427.1/1.2.392.200046.100.2.1.233669373688252.190522131427.1.1.1.dcm	active pulmonary tuberculosis	(20,30]	Clinically Diagnosed Cases	Bacteriologically negative pulmonary tuberculosis
female	tb	0.981143	0.673535	0.00862008	0.282777	0.0507329	0.0631511	0.0733259	/nas/dcm/zryhyy/1-CXR/0914-0002279849/zryhyy,201905131157/IMAGE/1.2.840.113619.2.370.4.2147483647.1557727950.328109/1.2.840.113619.2.370.4.2147483647.1557727959.55616.dcm	active pulmonary tuberculosis	(30,40]	Confirmed Cases	Bacteriologically positive pulmonary tuberculosis
male	tb	0.154821	0.169375	0.838306	0.99738	0.283025	0.226704	0.679331	/nas/dcm/zryhyy/1-CXR/0897-0002280848/zryhyy,201905170945/IMAGE/1.2.840.113619.2.370.4.2147483647.1558072837.555807/1.2.840.113619.2.370.4.2147483647.1558072853.723802.dcm	active pulmonary tuberculosis	(40,50]	Clinically Diagnosed Cases	Pulmonary tuberculosis without bacteriological confirmation
male	tb	0.154725	0.208637	0.297931	0.720295	0.225713	0.0537931	0.986846	/nas/dcm/zryhyy/1-CXR/0846-0002281583/exam/KN4NGMFT/NUWECNKM/I1000000	active pulmonary tuberculosis	(50,60]	Clinically Diagnosed Cases	Bacteriologically negative pulmonary tuberculosis
male	tb	0.620197	0.5822	0.912919	0.998609	0.766958	0.643998	0.723225	/nas/dcm/zryhyy/1-CXR/0890-0002282538/exam/GCKLNMA4/ZANI5UML/I1000000	active pulmonary tuberculosis	(20,30]	Clinically Diagnosed Cases	Bacteriologically negative pulmonary tuberculosis
male	tb	0.983414	0.247551	0.00831894	0.360326	0.270662	0.0328658	0.397267	/nas/dcm/zryhyy/1-CXR/0840-0002285186/exam/LSYDBNP5/SPZMB1EI/I1000000	active pulmonary tuberculosis	(30,40]	Confirmed Cases	Bacteriologically positive pulmonary tuberculosis
male	tb	0.329608	0.244198	0.238156	0.99353	0.0465536	0.45459	0.403515	/nas/dcm/zryhyy/1-CXR/0822-0002285221/exam/12ZSTXUC/ILDOBDC0/I1000000	active pulmonary tuberculosis	(20,30]	Clinically Diagnosed Cases	Pulmonary tuberculosis without bacteriological confirmation
female	tb	0.341239	0.572442	0.0150628	0.484767	0.440025	0.24823	0.596908	/nas/dcm/zryhyy/1-CXR/0843-0002285336/exam/1RW5O5EG/PE1MCLYQ/I1000000	active pulmonary tuberculosis	(20,30]	Clinically Diagnosed Cases	Bacteriologically negative pulmonary tuberculosis
female	tb	0.156487	0.151416	0.0258805	0.578108	0.160495	0.0681127	0.963842	/nas/dcm/zryhyy/1-CXR/0808-0002286726/exam/WOCAATN3/ISNS0JRJ/I1000000	active pulmonary tuberculosis	(20,30]	Confirmed Cases	Bacteriologically positive pulmonary tuberculosis
male	tb	0.951984	0.700878	0.257999	0.680082	0.5896	0.0726641	0.991099	/nas/dcm/zryhyy/1-CXR/0829-0002288340/exam/3GHOZYMU/EHBGAAEE/I1000000	active pulmonary tuberculosis	(60,70]	Confirmed Cases	Bacteriologically positive pulmonary tuberculosis
female	tb	0.534899	0.898402	0.0307045	0.992184	0.187669	0.327689	0.356634	/nas/dcm/zryhyy/1-CXR/0764-0002289550/zryhyy,201909101157/IMAGE/1.2.410.200049.2.48409545761061.2.1.20190910154258907.23/1.2.410.200049.2.48409545761061.3.1.20190910154351436.3366.dcm	active pulmonary tuberculosis	(70,80]	Confirmed Cases	Bacteriologically positive pulmonary tuberculosis
male	tb	0.892461	0.616415	0.990479	0.876746	0.690464	0.261697	0.717646	/nas/dcm/zryhyy/1-CXR/0585-0002290076/zryhyy,202002260130/IMAGE/1.2.410.200049.2.47779085112263.2.1.20200226132536079.69/1.2.410.200049.2.47779085112263.3.1.20200226132658791.3034.dcm	active pulmonary tuberculosis	(40,50]	Confirmed Cases	Bacteriologically positive pulmonary tuberculosis
male	tb	0.96503	0.527568	0.560535	0.951759	0.547637	0.851754	0.897812	/nas/dcm/zryhyy/1-CXR/0525-0002290253/zryhyy,202006070352/IMAGE/1.2.410.200049.2.47779085112263.2.1.20200607165552328.87/1.2.410.200049.2.47779085112263.3.1.20200607165648808.5498.dcm	active pulmonary tuberculosis	(80,90]	Confirmed Cases	Bacteriologically positive pulmonary tuberculosis
female	tb	0.258938	0.506565	0.435341	0.826065	0.627187	0.985835	0.579784	/nas/dcm/zryhyy/1-CXR/0771-0002290828/zryhyy,201908281288/IMAGE/1.2.410.200049.2.3.100.5000024.2.1.20190828180336937.35/1.2.410.200049.2.3.100.5000024.3.1.20190828180441484.45230.dcm	active pulmonary tuberculosis	(40,50]	Confirmed Cases	Bacteriologically positive pulmonary tuberculosis
female	tb	0.950432	0.288305	0.892969	0.359822	0.516771	0.0965316	0.900802	/nas/dcm/zryhyy/1-CXR/0751-0002293892/zryhyy,201909111404/IMAGE/1.2.392.200046.100.2.1.550147399295.190911231929.1/1.2.392.200046.100.2.1.550147399295.1909112347161.1.1.1.dcm	active pulmonary tuberculosis	(70,80]	Confirmed Cases	Bacteriologically positive pulmonary tuberculosis
female	tb	0.0207591	0.0676948	0.105979	0.0123006	0.955215	0.0291618	0.205432	/nas/dcm/zryhyy/1-CXR/0750-0002294029/zryhyy,201909180826/IMAGE/1.2.840.113619.2.370.4.2147483647.1568784172.809252/1.2.840.113619.2.370.4.2147483647.1568784199.567054.dcm	other abnormalities	(50,60]	Confirmed Cases	Bacteriologically positive pulmonary tuberculosis
male	tb	0.947263	0.610853	0.0687483	0.997346	0.34467	0.999665	0.381261	/nas/dcm/zryhyy/1-CXR/0734-0002294768/zryhyy,201909270258/IMAGE/1.2.840.113619.2.370.4.2147483647.1569545623.276861/1.2.840.113619.2.370.4.2147483647.1569545675.852418.dcm	active pulmonary tuberculosis	(30,40]	Confirmed Cases	Bacteriologically positive pulmonary tuberculosis
male	tb	0.985461	0.73329	0.00754972	0.56567	0.38343	0.161132	0.534995	/nas/dcm/zryhyy/1-CXR/0738-0002295355/zryhyy,201908261124/IMAGE/1.2.392.200046.100.2.1.166320954802.190826144716.1/1.2.392.200046.100.2.1.166320954802.190826144716.1.1.1.dcm	active pulmonary tuberculosis	(20,30]	Confirmed Cases	Bacteriologically positive pulmonary tuberculosis
male	tb	0.284052	0.190107	0.0513916	0.999464	0.470411	0.319262	0.984119	/nas/dcm/zryhyy/1-CXR/0725-0002295889/zryhyy,201910030049/IMAGE/1.2.410.200049.2.3.100.5000024.2.1.20191003092553958.2/1.2.410.200049.2.3.100.5000024.3.1.20191003092632140.53958.dcm	active pulmonary tuberculosis	(50,60]	Clinically Diagnosed Cases	Bacteriologically negative pulmonary tuberculosis
female	tb	0.372752	0.556787	0.775053	0.844327	0.752679	0.596735	0.984536	/nas/dcm/zryhyy/1-CXR/0671-0002296373/zryhyy,201911020436/IMAGE/1.2.392.200046.100.2.1.207766994592283.191102211230.1/1.2.392.200046.100.2.1.207766994592283.191102220921.1.1.1.dcm	active pulmonary tuberculosis	(50,60]	Confirmed Cases	Bacteriologically positive pulmonary tuberculosis
male	tb	0.916921	0.660984	0.719465	0.945388	0.772546	0.571221	0.925795	/nas/dcm/zryhyy/1-CXR/0733-0002296480/zryhyy,201909271200/IMAGE/1.2.392.200046.100.2.1.207766994592283.190927181355.1/1.2.392.200046.100.2.1.207766994592283.190927212500.1.1.1.dcm	active pulmonary tuberculosis	(80,90]	Confirmed Cases	Bacteriologically positive pulmonary tuberculosis
male	tb	0.0145216	0.0206919	0.00945908	0.621201	0.107582	0.999848	0.0434447	/nas/dcm/zryhyy/1-CXR/0705-0002297297/zryhyy,201911010659/IMAGE/1.2.410.200049.2.48409545761061.2.1.20191101113534642.92/1.2.410.200049.2.48409545761061.3.1.20191101113549111.17068.dcm	other abnormalities	(20,30]	Clinically Diagnosed Cases	Bacteriologically negative pulmonary tuberculosis
female	tb	0.80579	0.688389	0.0415158	0.077661	0.320869	0.0283896	0.324952	/nas/dcm/zryhyy/1-CXR/0703-0002298415/zryhyy,201910291523/IMAGE/1.2.392.200046.100.2.1.207766994592283.191029204215.1/1.2.392.200046.100.2.1.207766994592283.191029214009.1.1.1.dcm	active pulmonary tuberculosis	(50,60]	Clinically Diagnosed Cases	Bacteriologically negative pulmonary tuberculosis
male	tb	0.946847	0.678055	0.0187072	0.673078	0.100936	0.0317249	0.0898577	/nas/dcm/zryhyy/1-CXR/0702-0002298691/zryhyy,201910221168/IMAGE/1.2.840.113619.2.370.4.2147483647.1571726456.627706/1.2.840.113619.2.370.4.2147483647.1571726512.705037.dcm	active pulmonary tuberculosis	(30,40]	Clinically Diagnosed Cases	Bacteriologically negative pulmonary tuberculosis
female	tb	0.968264	0.462341	0.00675788	0.84736	0.174736	0.0333651	0.0914324	/nas/dcm/zryhyy/1-CXR/0692-0002299386/zryhyy,201911020246/IMAGE/1.2.392.200046.100.2.1.166320954802.191102113237.1/1.2.392.200046.100.2.1.166320954802.191102113237.1.1.1.dcm	active pulmonary tuberculosis	(20,30]	Confirmed Cases	Bacteriologically positive pulmonary tuberculosis
female	normal	0.00989137	0.0119745	0.011377	0.0416971	0.0229249	0.0292149	0.0132337	/nas/dcm/zryhyy/体检-CXR/221-0002299644/zryhyy,202303030391/IMAGE/1.2.840.113564.345048834188.45992.638134300942214267.1373.56/DX.10.127.133.1163.1209.198.20230303085024.dcm	no abnormality	(30,40]
male	tb	0.806121	0.74738	0.0932656	0.995232	0.726117	0.117558	0.873827	/nas/dcm/zryhyy/1-CXR/0673-0002300383/zryhyy,201911220993/IMAGE/1.2.392.200046.100.2.1.233669373688252.191122144143.1/1.2.392.200046.100.2.1.233669373688252.191122144143.1.1.1.dcm	active pulmonary tuberculosis	(50,60]	Confirmed Cases	Bacteriologically positive pulmonary tuberculosis
male	tb	0.308923	0.71727	0.957687	0.995171	0.842459	0.536825	0.945574	/nas/dcm/zryhyy/1-CXR/0651-0002302060/zryhyy,201911290805/IMAGE/1.2.392.200046.100.2.1.233669373688252.191129132246.1/1.2.392.200046.100.2.1.233669373688252.191129132246.1.1.1.dcm	active pulmonary tuberculosis	(60,70]	Confirmed Cases	Bacteriologically positive pulmonary tuberculosis
male	tb	0.982862	0.193519	0.964745	0.778841	0.358015	0.0625649	0.835375	/nas/dcm/zryhyy/1-CXR/0645-0002304075/zryhyy,201912121451/IMAGE/1.2.840.113619.2.370.4.2147483647.1576148343.395786/1.2.840.113619.2.370.4.2147483647.1576148378.139400.dcm	active pulmonary tuberculosis	(30,40]	Clinically Diagnosed Cases	Bacteriologically negative pulmonary tuberculosis
female	tb	0.0382897	0.143607	0.0109021	0.208475	0.0254568	0.0328062	0.108144	/nas/dcm/zryhyy/1-CXR/0634-0002304294/zryhyy,201902010553/IMAGE/1.2.410.200049.2.3.100.5000024.2.1.20190201133611511.50/1.2.410.200049.2.3.100.5000024.3.1.20190201133639986.26845.dcm	no abnormality	(40,50]	Confirmed Cases	Bacteriologically positive pulmonary tuberculosis
female	tb	0.517883	0.648877	0.939637	0.997502	0.583624	0.144989	0.91883	/nas/dcm/zryhyy/1-CXR/0617-0002306383/zryhyy,201912301223/IMAGE/1.2.392.200046.100.2.1.233669373688252.191230154137.1/1.2.392.200046.100.2.1.233669373688252.191230154137.1.1.1.dcm	active pulmonary tuberculosis	(70,80]	Confirmed Cases	Bacteriologically positive pulmonary tuberculosis
male	tb	0.505809	0.862227	0.836794	0.998449	0.360173	0.319354	0.716475	/nas/dcm/zryhyy/1-CXR/0500-0002307259/zryhyy,202006270236/IMAGE/1.2.410.200049.2.47779085112263.2.1.20200627141051373.17/1.2.410.200049.2.47779085112263.3.1.20200627141200260.6140.dcm	active pulmonary tuberculosis	(60,70]	Confirmed Cases	Bacteriologically positive pulmonary tuberculosis
male	tb	0.0269982	0.16764	0.0652869	0.264002	0.116947	0.933448	0.0441205	/nas/dcm/zryhyy/1-CXR/0463-0002308049/zryhyy,202008110853/IMAGE/1.2.410.200049.2.47779085112263.2.1.20200811141818145.80/1.2.410.200049.2.47779085112263.3.1.20200811141929484.7306.dcm	other abnormalities	(20,30]	Confirmed Cases	Bacteriologically positive pulmonary tuberculosis
male	tb	0.372225	0.144444	0.210464	0.999912	0.435831	0.149544	0.996755	/nas/dcm/zryhyy/1-CXR/0554-0002308874/zryhyy,202003190189/IMAGE/1.2.410.200049.2.48409545761061.2.1.20200319095005139.67/1.2.410.200049.2.48409545761061.3.1.20200319095110719.45858.dcm	active pulmonary tuberculosis	(20,30]	Clinically Diagnosed Cases	Pulmonary tuberculosis without bacteriological confirmation
female	tb	0.162277	0.472594	0.0411535	0.772479	0.104481	0.0790846	0.584056	/nas/dcm/zryhyy/1-CXR/0571-0002309103/zryhyy,202003200551/IMAGE/1.2.410.200049.2.48409545761061.2.1.20200320165715974.26/1.2.410.200049.2.48409545761061.3.1.20200320165802406.46323.dcm	active pulmonary tuberculosis	(50,60]	Clinically Diagnosed Cases	Bacteriologically negative pulmonary tuberculosis
male	tb	0.84863	0.74526	0.0517706	0.328847	0.293006	0.242772	0.36834	/nas/dcm/zryhyy/1-CXR/0566-0002309364/zryhyy,202003270555/IMAGE/1.2.410.200049.2.47779085112263.2.1.20200327203424953.10/1.2.410.200049.2.47779085112263.3.1.20200327203450407.3467.dcm	active pulmonary tuberculosis	(50,60]	Clinically Diagnosed Cases	Bacteriologically negative pulmonary tuberculosis
male	tb	0.140114	0.65812	0.885791	0.99634	0.776633	0.474882	0.969907	/nas/dcm/zryhyy/1-CXR/0543-0002309487/zryhyy,202004030551/IMAGE/1.2.410.200049.2.48409545761061.2.1.20200403143427782.89/1.2.410.200049.2.48409545761061.3.1.20200403143452980.49403.dcm	active pulmonary tuberculosis	(50,60]	Confirmed Cases	Bacteriologically positive pulmonary tuberculosis
male	tb	0.00829353	0.0286915	0.0351283	0.0140476	0.0283666	0.0405853	0.1993	/nas/dcm/zryhyy/1-CXR/0550-0002310968/zryhyy,202004270683/IMAGE/1.2.410.200049.2.47179663744852.2.1.20200427142227034.56/1.2.410.200049.2.47179663744852.3.1.20200427142328866.30756.dcm	no abnormality	(50,60]	Clinically Diagnosed Cases	Bacteriologically negative pulmonary tuberculosis
female	tb	0.799477	0.859727	0.939693	0.988885	0.695623	0.583005	0.909015	/nas/dcm/zryhyy/1-CXR/0547-0002311494/zryhyy,202005110667/IMAGE/1.2.410.200049.2.47779085112263.2.1.20200511142542011.61/1.2.410.200049.2.47779085112263.3.1.20200511143055653.4616.dcm	active pulmonary tuberculosis	(70,80]	Confirmed Cases	Bacteriologically positive pulmonary tuberculosis
female	tb	0.98538	0.24351	0.0610493	0.5853	0.462832	0.068058	0.41127	/nas/dcm/zryhyy/1-CXR/0523-0002312492/zryhyy,202006010191/IMAGE/1.2.410.200049.2.48409545761061.2.1.20200601090006444.68/1.2.410.200049.2.48409545761061.3.1.20200601090020099.63499.dcm	active pulmonary tuberculosis	(40,50]	Confirmed Cases	Bacteriologically positive pulmonary tuberculosis
male	tb	0.161006	0.392634	0.539055	0.999148	0.421478	0.142399	0.985148	/nas/dcm/zryhyy/1-CXR/0505-0002313293/zryhyy,202006120984/IMAGE/1.2.392.200046.100.2.1.233669373688252.200612164455.1/1.2.392.200046.100.2.1.233669373688252.200612164455.1.1.1.dcm	active pulmonary tuberculosis	(70,80]	Clinically Diagnosed Cases	Pulmonary tuberculosis without bacteriological confirmation
male	tb	0.841464	0.782834	0.0920357	0.931434	0.523398	0.0915224	0.529811	/nas/dcm/zryhyy/1-CXR/0497-0002313412/zryhyy,202006090345/IMAGE/1.2.410.200049.2.47779085112263.2.1.20200609095939160.24/1.2.410.200049.2.47779085112263.3.1.20200609100033455.5556.dcm	active pulmonary tuberculosis	(40,50]	Confirmed Cases	Bacteriologically positive pulmonary tuberculosis
female	tb	0.824901	0.713269	0.86833	0.988118	0.903085	0.592395	0.871023	/nas/dcm/zryhyy/1-CXR/0526-0002313547/zryhyy,202006030720/IMAGE/1.2.410.200049.2.47779085112263.2.1.20200603140418852.87/1.2.410.200049.2.47779085112263.3.1.20200603140540331.5364.dcm	active pulmonary tuberculosis	(50,60]	Confirmed Cases	Bacteriologically positive pulmonary tuberculosis
male	tb	0.148202	0.549036	0.197678	0.996815	0.406346	0.826684	0.919792	/nas/dcm/zryhyy/1-CXR/0518-0002313947/zryhyy,202006010586/IMAGE/1.2.410.200049.2.48409545761061.2.1.20200601113245780.23/1.2.410.200049.2.48409545761061.3.1.20200601113302650.63695.dcm	active pulmonary tuberculosis	(30,40]	Clinically Diagnosed Cases	Pulmonary tuberculosis without bacteriological confirmation
male	tb	0.504746	0.913897	0.591097	0.90148	0.646863	0.91864	0.908189	/nas/dcm/zryhyy/1-CXR/0409-0002315770/zryhyy,202009240858/IMAGE/1.2.410.200049.2.48409545761061.2.1.20200924135625367.78/1.2.410.200049.2.48409545761061.3.1.20200924135722878.101270.dcm	active pulmonary tuberculosis	(80,90]	Clinically Diagnosed Cases	Pulmonary tuberculosis without bacteriological confirmation
male	tb	0.9465	0.93347	0.647746	0.985047	0.284279	0.795403	0.836178	/nas/dcm/zryhyy/1-CXR/0208-0002315899/exam/0HMYGPFD/RKOI3KKL/I1000000	active pulmonary tuberculosis	(80,90]	Confirmed Cases	Bacteriologically positive pulmonary tuberculosis
female	tb	0.00425948	0.0153172	0.125155	0.0186064	0.0262596	0.0276326	0.0100682	/nas/dcm/zryhyy/1-CXR/0393-0002317092/zryhyy,202008051041/IMAGE/1.2.410.200049.2.47779085112263.2.1.20200805191012113.51/1.2.410.200049.2.47779085112263.3.1.20200805191037535.7161.dcm	no abnormality	(20,30]	Confirmed Cases	Bacteriologically positive pulmonary tuberculosis
female	tb	0.403328	0.853791	0.763438	0.836804	0.436331	0.536057	0.833791	/nas/dcm/zryhyy/1-CXR/0399-0002320712/zryhyy,202009170908/IMAGE/1.2.410.200049.2.47779085112263.2.1.20200917143146294.34/1.2.410.200049.2.47779085112263.3.1.20200917143244194.8513.dcm	active pulmonary tuberculosis	(50,60]	Suspected Cases	Bacteriologically negative pulmonary tuberculosis
male	tb	0.749919	0.778837	0.232313	0.126764	0.101314	0.0514905	0.0817975	/nas/dcm/zryhyy/1-CXR/0427-0002321248/zryhyy,202009171344/IMAGE/1.2.410.200049.2.47779085112263.2.1.20200917210002835.87/1.2.410.200049.2.47779085112263.3.1.20200917210101024.8534.dcm	active pulmonary tuberculosis	(20,30]	Confirmed Cases	Bacteriologically positive pulmonary tuberculosis
male	tb	0.415218	0.82839	0.901074	0.179859	0.453102	0.142756	0.496998	/nas/dcm/zryhyy/1-CXR/0417-0002321486/zryhyy,202009231225/IMAGE/1.2.410.200049.2.47779085112263.2.1.20200923161750960.26/1.2.410.200049.2.47779085112263.3.1.20200923161751050.27.dcm	active pulmonary tuberculosis	(50,60]	Clinically Diagnosed Cases	Bacteriologically negative pulmonary tuberculosis
female	tb	0.535474	0.655311	0.937215	0.757485	0.661045	0.0823939	0.801377	/nas/dcm/zryhyy/1-CXR/0380-0002322272/zryhyy,202010131411/IMAGE/1.2.410.200049.2.47779085112263.2.1.20201013190936244.18/1.2.410.200049.2.47779085112263.3.1.20201013191130912.9217.dcm	active pulmonary tuberculosis	(50,60]	Clinically Diagnosed Cases	Bacteriologically negative pulmonary tuberculosis
female	tb	0.0857705	0.0684541	0.0431342	0.824222	0.955519	0.334644	0.985914	/nas/dcm/zryhyy/1-CXR/0378-0002322561/zryhyy,202010200096/IMAGE/1.2.410.200049.2.47179663744852.2.1.20201020080322702.6/1.2.410.200049.2.47179663744852.3.1.20201020080408419.55625.dcm	active pulmonary tuberculosis	(60,70]	Confirmed Cases	Bacteriologically positive pulmonary tuberculosis
female	tb	0.124029	0.109225	0.589692	0.999378	0.34344	0.15496	0.954558	/nas/dcm/zryhyy/1-CXR/0387-0002323428/zryhyy,202009270604/IMAGE/1.2.410.200049.2.47179663744852.2.1.20200927125039448.31/1.2.410.200049.2.47179663744852.3.1.20200927125110246.52232.dcm	active pulmonary tuberculosis	(60,70]	Clinically Diagnosed Cases	Bacteriologically negative pulmonary tuberculosis
female	tb	0.0635226	0.0524643	0.00921619	0.215373	0.975584	0.993535	0.965039	/nas/dcm/zryhyy/1-CXR/0391-0002323696/zryhyy,202010150597/IMAGE/1.2.410.200049.2.48409545761061.2.1.20201015112838732.10/1.2.410.200049.2.48409545761061.3.1.20201015112849413.106546.dcm	other abnormalities	(30,40]	Confirmed Cases	Bacteriologically positive pulmonary tuberculosis
male	tb	0.226396	0.76986	0.58427	0.557792	0.90989	0.817089	0.252571	/nas/dcm/zryhyy/1-CXR/0318-0002325942/zryhyy,202012090343/IMAGE/1.2.410.200049.2.47779085112263.2.1.20201209095721962.36/1.2.410.200049.2.47779085112263.3.1.20201209095832399.11167.dcm	active pulmonary tuberculosis	(50,60]	Confirmed Cases	Bacteriologically positive pulmonary tuberculosis
female	tb	0.182003	0.12732	0.0240518	0.998578	0.047422	0.0911755	0.850972	/nas/dcm/zryhyy/1-CXR/0248-0002326263/exam/QKAY1IHO/NHASDE1Y/I1000000	active pulmonary tuberculosis	(30,40]	Clinically Diagnosed Cases	Pulmonary tuberculosis without bacteriological confirmation
female	tb	0.0140506	0.084369	0.026378	0.0309493	0.0251551	0.0288064	0.0124918	/nas/dcm/zryhyy/1-CXR/0299-0002326632/zryhyy,202011030397/IMAGE/1.2.410.200049.2.47179663744852.2.1.20201103094205680.38/1.2.410.200049.2.47179663744852.3.1.20201103094220816.58723.dcm	no abnormality	(50,60]	Confirmed Cases	Bacteriologically positive pulmonary tuberculosis
male	tb	0.910816	0.906165	0.0366008	0.696455	0.0735281	0.074234	0.256377	/nas/dcm/zryhyy/1-CXR/0290-0002327772/zryhyy,202012040954/IMAGE/1.2.410.200049.2.48409545761061.2.1.20201204151305364.80/1.2.410.200049.2.48409545761061.3.1.20201204151336916.125575.dcm	active pulmonary tuberculosis	(70,80]	Confirmed Cases	Bacteriologically positive pulmonary tuberculosis
male	tb	0.973081	0.631205	0.83612	0.823333	0.402603	0.06128	0.930773	/nas/dcm/zryhyy/1-CXR/0320-0002328452/zryhyy,202012090804/IMAGE/1.2.410.200049.2.47179663744852.2.1.20201209132654973.10/1.2.410.200049.2.47179663744852.3.1.20201209132718032.1535.dcm	active pulmonary tuberculosis	(40,50]	Confirmed Cases	Bacteriologically positive pulmonary tuberculosis
female	tb	0.2172	0.160575	0.0676724	0.996205	0.142261	0.196408	0.930877	/nas/dcm/zryhyy/1-CXR/0053-0002331215/exam/LKHZZ05E/NJOSUU5S/I1000000	active pulmonary tuberculosis	(50,60]	Confirmed Cases	Bacteriologically negative pulmonary tuberculosis
male	tb	0.108522	0.159032	0.224207	0.998844	0.115607	0.0963759	0.882892	/nas/dcm/zryhyy/1-CXR/0216-0002331994/exam/XGVWJDF3/HGKG5EFM/I1000000	active pulmonary tuberculosis	(80,90]	Confirmed Cases	Bacteriologically positive pulmonary tuberculosis
male	tb	0.0959077	0.296895	0.0113987	0.999979	0.118055	0.120898	0.952391	/nas/dcm/zryhyy/1-CXR/0305-0002332030/zryhyy,202101120451/IMAGE/1.2.410.200049.2.48409545761061.2.1.20210112102149619.44/1.2.410.200049.2.48409545761061.3.1.20210112102234970.137486.dcm	active pulmonary tuberculosis	(30,40]	Clinically Diagnosed Cases	Pulmonary tuberculosis without bacteriological confirmation
male	tb	0.276788	0.878864	0.936729	0.336653	0.477751	0.267944	0.498815	/nas/dcm/zryhyy/1-CXR/0280-0002332626/zryhyy,202102050910/IMAGE/1.2.410.200049.2.47779085112263.2.1.20210205221912838.32/1.2.410.200049.2.47779085112263.3.1.20210205222032546.12820.dcm	active pulmonary tuberculosis	(80,90]	Clinically Diagnosed Cases	Bacteriologically negative pulmonary tuberculosis
female	tb	0.0635431	0.235471	0.0175587	0.178686	0.11265	0.368623	0.0592838	/nas/dcm/zryhyy/1-CXR/0269-0002333674/zryhyy,202102070730/IMAGE/1.2.392.200046.100.2.1.233669373688252.210207162349.1/1.2.392.200046.100.2.1.233669373688252.210207162349.1.1.1.dcm	no abnormality	(40,50]	Clinically Diagnosed Cases	Pulmonary tuberculosis without bacteriological confirmation
male	tb	0.959546	0.872507	0.95354	0.966885	0.340152	0.146866	0.74085	/nas/dcm/zryhyy/1-CXR/0286-0002335356/zryhyy,202102081147/IMAGE/1.2.410.200049.2.47779085112263.2.1.20210208204656072.1/1.2.410.200049.2.47779085112263.3.1.20210208204924201.12905.dcm	active pulmonary tuberculosis	(70,80]	Confirmed Cases	Bacteriologically positive pulmonary tuberculosis
male	tb	0.842949	0.481338	0.29236	0.68841	0.346863	0.969306	0.907653	/nas/dcm/zryhyy/1-CXR/0221-0002336362/exam/RON5WSL2/4D5IROQS/I1000000	active pulmonary tuberculosis	(90, Inf]	Confirmed Cases	Bacteriologically positive pulmonary tuberculosis
male	tb	0.871485	0.750935	0.417341	0.878309	0.654541	0.155573	0.715962	/nas/dcm/zryhyy/1-CXR/0147-0002336376/exam/VXJF0GMG/11ZXTJFC/I1000000	active pulmonary tuberculosis	(60,70]	Confirmed Cases	Bacteriologically negative pulmonary tuberculosis
male	tb	0.383427	0.958982	0.0406404	0.974554	0.0898695	0.158654	0.513956	/nas/dcm/zryhyy/1-CXR/0235-0002337034/exam/3HIPLMWE/KCPQI034/I1000000	active pulmonary tuberculosis	(30,40]	Clinically Diagnosed Cases	Bacteriologically negative pulmonary tuberculosis
male	tb	0.270239	0.133192	0.135312	0.0515335	0.999618	0.0515656	0.685246	/nas/dcm/zryhyy/1-CXR/0267-0002338548/zryhyy,202103121036/IMAGE/1.2.410.200049.2.47779085112263.2.1.20210312213213062.55/1.2.410.200049.2.47779085112263.3.1.20210312213321765.13927.dcm	active pulmonary tuberculosis	(20,30]	Clinically Diagnosed Cases	Bacteriologically negative pulmonary tuberculosis
female	tb	0.332198	0.720546	0.145247	0.999387	0.250436	0.28548	0.793602	/nas/dcm/zryhyy/1-CXR/0215-0002343197/exam/TCO0AH20/MOEVFF1A/I1000000	active pulmonary tuberculosis	(30,40]	Confirmed Cases	Bacteriologically negative pulmonary tuberculosis
male	tb	0.19211	0.819349	0.0241839	0.997629	0.0643881	0.265538	0.332361	/nas/dcm/zryhyy/1-CXR/0201-0002344133/exam/LWFYW0OG/GKFWKUYM/I1000000	active pulmonary tuberculosis	(40,50]	Suspected Cases	Bacteriologically negative pulmonary tuberculosis
female	tb	0.963037	0.282988	0.298931	0.360544	0.255599	0.108407	0.902002	/nas/dcm/zryhyy/1-CXR/0202-0002345258/exam/00CFMH3Z/K0EBQSMI/I1000000	active pulmonary tuberculosis	(30,40]	Confirmed Cases	Bacteriologically positive pulmonary tuberculosis
male	tb	0.463694	0.227771	0.0632557	0.994586	0.304342	0.254355	0.961609	/nas/dcm/zryhyy/1-CXR/0170-0002347267/exam/IKCNPYIN/1WYGLVS1/I1000000	active pulmonary tuberculosis	(70,80]	Clinically Diagnosed Cases	Pulmonary tuberculosis without bacteriological confirmation
female	normal	0.00421911	0.00773609	0.00574997	0.00647672	0.023501	0.0229176	0.024535	/nas/dcm/zryhyy/体检-CXR/236-0002350143/zryhyy,202303220951/IMAGE/1.2.840.113564.345048834188.15476.638150775786464375.998.17/DX.10.127.133.1163.1209.198.20230322102818.dcm	no abnormality	(30,40]
male	tb	0.727528	0.831474	0.124724	0.999182	0.343694	0.24622	0.78743	/nas/dcm/zryhyy/1-CXR/0161-0002350602/exam/YQC1VIDI/IWZYJFAP/I1000000	active pulmonary tuberculosis	(80,90]	Confirmed Cases	Bacteriologically positive pulmonary tuberculosis
male	tb	0.622788	0.622171	0.904524	0.977658	0.744425	0.483535	0.980905	/nas/dcm/zryhyy/1-CXR/0136-0002350648/exam/OT120FDU/CUWJGA5U/I1000000	active pulmonary tuberculosis	(60,70]	Clinically Diagnosed Cases	Bacteriologically negative pulmonary tuberculosis
female	tb	0.904493	0.864401	0.383365	0.877268	0.515244	0.301265	0.97686	/nas/dcm/zryhyy/1-CXR/0012-0002351900/exam/FXAD12PL/UAMRQA45/I1000000	active pulmonary tuberculosis	(70,80]	Confirmed Cases	Bacteriologically positive pulmonary tuberculosis
male	tb	0.931963	0.488855	0.280432	0.903149	0.933749	0.25821	0.90494	/nas/dcm/zryhyy/1-CXR/0006-0002352652/exam/IEOM3TM1/MH0THR3N/I1000000	active pulmonary tuberculosis	(70,80]	Clinically Diagnosed Cases	Bacteriologically negative pulmonary tuberculosis
female	tb	0.271792	0.329449	0.95181	0.937066	0.669983	0.208692	0.909523	/nas/dcm/zryhyy/1-CXR/0064-0002360638/exam/PR0F4Q40/PS0II0XT/I1000000	active pulmonary tuberculosis	(60,70]	Clinically Diagnosed Cases	Bacteriologically negative pulmonary tuberculosis
female	tb	0.25619	0.843495	0.0813345	0.230502	0.778797	0.568753	0.982498	/nas/dcm/zryhyy/1-CXR/0132-0002360870/exam/CRK1W5VV/3C0MRZUU/I1000000	active pulmonary tuberculosis	(60,70]	Confirmed Cases	Bacteriologically positive pulmonary tuberculosis
female	tb	0.363203	0.307099	0.0359672	0.999589	0.0960432	0.102901	0.641053	/nas/dcm/zryhyy/1-CXR/0127-0002362561/exam/VSOJVDGS/5RGQMXYN/I1000000	active pulmonary tuberculosis	(20,30]	Clinically Diagnosed Cases	Pulmonary tuberculosis without bacteriological confirmation
female	tb	0.143254	0.0934384	0.0137521	0.999383	0.115813	0.275672	0.540503	/nas/dcm/zryhyy/1-CXR/0103-0002364766/exam/SB32G3VF/53CUG4E5/I1000000	active pulmonary tuberculosis	(50,60]	Confirmed Cases	Bacteriologically positive pulmonary tuberculosis
female	tb	0.349272	0.273267	0.830849	0.609913	0.289148	0.164198	0.837081	/nas/dcm/zryhyy/1-CXR/0067-0002365047/exam/ABRWD5L4/CS21INO2/I1000000	active pulmonary tuberculosis	(70,80]	Clinically Diagnosed Cases	Bacteriologically negative pulmonary tuberculosis
male	tb	0.349317	0.272257	0.920069	0.995687	0.504157	0.454296	0.803835	/nas/dcm/zryhyy/1-CXR/0086-0002365198/exam/PIISIA4T/ELUXBOWD/I1000000	active pulmonary tuberculosis	(70,80]	Confirmed Cases	Bacteriologically positive pulmonary tuberculosis
male	tb	0.965376	0.335346	0.0106469	0.851635	0.106135	0.0793469	0.154614	/nas/dcm/zryhyy/1-CXR/0089-0002366523/exam/K1BMLCMB/WJDS1V2I/I1000000	active pulmonary tuberculosis	(20,30]	Confirmed Cases	Bacteriologically positive pulmonary tuberculosis
female	tb	0.0878035	0.959243	0.0347671	0.135106	0.035663	0.0267454	0.309554	/nas/dcm/zryhyy/1-CXR/0081-0002366679/exam/ZDZUDZUU/FVJ0JHOJ/I1000000	active pulmonary tuberculosis	(50,60]	Confirmed Cases	Bacteriologically positive pulmonary tuberculosis
male	tb	0.94883	0.628704	0.602724	0.774492	0.964677	0.234742	0.849662	/nas/dcm/zryhyy/1-CXR/0045-0002366729/exam/AEFRDHL0/CC2NYRN2/I1000000	active pulmonary tuberculosis	(40,50]	Clinically Diagnosed Cases	Bacteriologically negative pulmonary tuberculosis
male	tb	0.920688	0.720439	0.0484552	0.992255	0.263494	0.37365	0.546144	/nas/dcm/zryhyy/1-CXR/0071-0002367410/exam/LVBJ0B0P/4NCUDSV2/I1000000	active pulmonary tuberculosis	(60,70]	Confirmed Cases	Bacteriologically positive pulmonary tuberculosis
male	tb	0.760142	0.791214	0.372784	0.993674	0.446055	0.171726	0.953435	/nas/dcm/zryhyy/1-CXR/0117-0002369017/exam/WLWAWUTQ/40UHQOQM/I2000000	active pulmonary tuberculosis	(50,60]	Confirmed Cases	Bacteriologically positive pulmonary tuberculosis
female	tb	0.481479	0.960364	0.627143	0.46437	0.888036	0.88322	0.882338	/nas/dcm/zryhyy/1-CXR/0119-0002369073/exam/4YSGZAYI/0RDVTBOH/I1000000	active pulmonary tuberculosis	(70,80]	Confirmed Cases	Bacteriologically positive pulmonary tuberculosis
male	tb	0.781585	0.793604	0.246872	0.933374	0.554162	0.213876	0.882361	/nas/dcm/zryhyy/1-CXR/0023-0002370317/exam/MWA4SMVC/Y5IMTTVL/I1000000	active pulmonary tuberculosis	(90, Inf]	Confirmed Cases	Bacteriologically positive pulmonary tuberculosis
female	tb	0.13991	0.654354	0.00905121	0.27282	0.0966155	0.102819	0.358971	/nas/dcm/zryhyy/1-CXR/0029-0002370642/exam/JPW0DVRF/VVWMOFRU/I1000000	active pulmonary tuberculosis	(40,50]	Clinically Diagnosed Cases	Bacteriologically negative pulmonary tuberculosis
male	normal	0.00402759	0.0110865	0.0166373	0.00829835	0.0241968	0.0249611	0.0326868	/nas/dcm/zryhyy/体检-CXR/043-0002393644/zryhyy,202303010390/IMAGE/1.2.840.113564.345048834188.18420.638132570308989456.359.32/DX.10.127.133.1163.1209.198.20230301084550.dcm	no abnormality	(30,40]
female	normal	0.0189398	0.0221476	0.0130585	0.0888078	0.0260321	0.0396947	0.0135323	/nas/dcm/zryhyy/体检-CXR/315-0002502210/zryhyy,202305310496/IMAGE/1.2.840.113564.345048834188.12840.638211196616697482.503.59/DX.10.127.133.1163.1209.198.20230531084730.dcm	no abnormality	(30,40]
male	normal	0.0209209	0.117334	0.0069645	0.0234229	0.0273807	0.0276222	0.0335451	/nas/dcm/zryhyy/体检-CXR/051-0002611626/zryhyy,202304170175/IMAGE/1.2.840.113564.345048834188.37644.638173154928114270.595.2/DX.10.127.133.1163.1209.198.20230417080700.dcm	no abnormality	(30,40]
male	normal	0.00390003	0.00619017	0.00932336	0.00593365	0.0207541	0.0228746	0.0113661	/nas/dcm/zryhyy/体检-CXR/071-0002659224/zryhyy,202303310480/IMAGE/1.2.840.113564.345048834188.14324.638158497776367673.2336.43/DX.10.127.133.1163.1209.198.20230331085807.dcm	no abnormality	(30,40]
female	normal	0.00377128	0.0120141	0.00635248	0.00567839	0.0382984	0.023748	0.0105465	/nas/dcm/zryhyy/体检-CXR/226-0002682921/zryhyy,202305050412/IMAGE/1.2.840.113564.345048834188.2996.638188721715464769.2008.47/DX.10.127.133.1163.1209.198.20230505082930.dcm	no abnormality	(20,30]
male	normal	0.00481898	0.0138863	0.00692207	0.0103826	0.0221428	0.0255346	0.0109813	/nas/dcm/zryhyy/体检-CXR/169-0002692150/zryhyy,202303310702/IMAGE/1.2.840.113564.345048834188.14324.638158523288825747.2553.84/DX.10.127.133.1163.1209.198.20230331094042.dcm	no abnormality	(30,40]
male	normal	0.00462473	0.00701303	0.00718727	0.00645274	0.0201813	0.0233548	0.0148797	/nas/dcm/zryhyy/体检-CXR/156-0002709979/zryhyy,202306200617/IMAGE/1.2.840.113564.345048834188.37040.638228489941309011.2616.16/DX.10.127.133.1163.1209.198.20230620090923.dcm	no abnormality	(30,40]
male	normal	0.00394736	0.00756286	0.00598781	0.00681391	0.0241877	0.025325	0.0118274	/nas/dcm/zryhyy/体检-CXR/259-0002730478/zryhyy,202303170525/IMAGE/1.2.840.113564.345048834188.7440.638146399669972245.511.73/DX.10.127.133.1163.1209.198.20230317085445.dcm	no abnormality	(30,40]
male	normal	0.0440479	0.112369	0.00730526	0.520552	0.0275979	0.134601	0.0368811	/nas/dcm/zryhyy/体检-CXR/219-0002731820/zryhyy,202303200259/IMAGE/1.2.840.113564.345048834188.37576.638148968009050065.536.77/DX.10.127.133.1163.1209.198.20230320081525.dcm	other abnormalities	(30,40]
male	normal	0.00822645	0.063051	0.00639112	0.0254039	0.0239031	0.0298452	0.030133	/nas/dcm/zryhyy/体检-CXR/040-0002774889/zryhyy,202304060317/IMAGE/1.2.840.113564.345048834188.4176.638163659514725393.653.49/DX.10.127.133.1163.1209.198.20230406082118.dcm	no abnormality	(30,40]
female	normal	0.047656	0.541425	0.0102936	0.0211438	0.0289194	0.0282415	0.0124335	/nas/dcm/zryhyy/体检-CXR/130-0002815488/zryhyy,202306090537/IMAGE/1.2.840.113564.345048834188.52932.638218980559803906.1790.14/DX.10.127.133.1163.1209.198.20230609090113.dcm	old pulmonary tuberculosis	(30,40]
male	normal	0.00363137	0.0109017	0.00947814	0.00868478	0.0239926	0.0278396	0.0117453	/nas/dcm/zryhyy/体检-CXR/241-0002819469/zryhyy,202305120865/IMAGE/1.2.840.113564.345048834188.18256.638194832212293218.1389.91/DX.10.127.133.1163.1209.198.20230512101356.dcm	no abnormality	(30,40]
female	normal	0.00465277	0.0104664	0.0447493	0.00700814	0.0236884	0.028948	0.0221495	/nas/dcm/zryhyy/体检-CXR/190-0002834614/zryhyy,202303060784/IMAGE/1.2.840.113564.345048834188.22232.638136936133253787.758.40/DX.10.127.133.1163.1209.198.20230306100214.dcm	no abnormality	(30,40]
female	normal	0.138562	0.138593	0.00725096	0.680341	0.0207191	0.0960932	0.0430782	/nas/dcm/zryhyy/体检-CXR/095-0002835099/zryhyy,202306050624/IMAGE/1.2.840.113564.345048834188.41052.638215532846856464.686.30/DX.10.127.133.1163.1209.198.20230605091436.dcm	active pulmonary tuberculosis	(30,40]
female	normal	0.0157542	0.0204497	0.00806182	0.0699531	0.022558	0.0310139	0.0178273	/nas/dcm/zryhyy/体检-CXR/183-0002879586/zryhyy,202303220925/IMAGE/1.2.840.113564.345048834188.15476.638150772636660681.975.5/DX.10.127.133.1163.1209.198.20230322102302.dcm	no abnormality	(40,50]
male	normal	0.00754642	0.0317855	0.0137104	0.0239045	0.0204033	0.028162	0.0118842	/nas/dcm/zryhyy/体检-CXR/157-0002965044/zryhyy,202303280348/IMAGE/1.2.840.113564.345048834188.12440.638155888326054656.364.40/DX.10.127.133.1163.1209.198.20230328082912.dcm	no abnormality	(30,40]
male	normal	0.00628674	0.0115332	0.0167525	0.00689361	0.0319534	0.0350065	0.0142472	/nas/dcm/zryhyy/体检-CXR/299-0002976936/zryhyy,202305050449/IMAGE/1.2.840.113564.345048834188.2996.638188725531237293.2046.59/DX.10.127.133.1163.1209.198.20230505083622.dcm	no abnormality	(30,40]
male	normal	0.00567666	0.0151538	0.00834378	0.0067404	0.0237242	0.0242934	0.0143273	/nas/dcm/zryhyy/体检-CXR/151-0003191081/zryhyy,202303070651/IMAGE/1.2.840.113564.345048834188.16548.638137779066993364.309.82/DX.10.127.133.1163.1209.198.20230307092659.dcm	no abnormality	(30,40]
female	tb	0.299041	0.0879238	0.0548316	0.997134	0.765211	0.111895	0.992699	/nas/dcm/zryhyy/1-CXR/1612-0003204420/zryhyy,201704200170/IMAGE/1.2.392.200036.9107.500.303.627.62717042049719.121/1.2.392.200036.9107.500.303.627.20170420.84227.10627.dcm	active pulmonary tuberculosis	(20,30]	Clinically Diagnosed Cases	Culture-negative
female	normal	0.00473257	0.0118831	0.0105178	0.00832653	0.0258454	0.0270048	0.0134682	/nas/dcm/zryhyy/体检-CXR/204-0003309093/zryhyy,202304030490/IMAGE/1.2.840.113564.345048834188.26476.638161084373727368.494.71/DX.10.127.133.1163.1209.198.20230403084912.dcm	no abnormality	(30,40]
female	normal	0.00466959	0.0176872	0.00670604	0.0115767	0.0226106	0.0258335	0.0202632	/nas/dcm/zryhyy/体检-CXR/271-0003430657/zryhyy,202304070278/IMAGE/1.2.840.113564.345048834188.13488.638164521929646879.1063.62/DX.10.127.133.1163.1209.198.20230407081826.dcm	no abnormality	(20,30]
male	normal	0.00776915	0.0308099	0.0208586	0.0301396	0.026988	0.0317159	0.0279979	/nas/dcm/zryhyy/体检-CXR/191-0003439856/exam/XOHIFM5N/CY2WNGOC/I0000000	no abnormality	(30,40]
female	normal	0.00363403	0.0250069	0.00558368	0.0067386	0.0201806	0.0246681	0.0132322	/nas/dcm/zryhyy/体检-CXR/008-0003482888/zryhyy,202303090553/IMAGE/1.2.840.113564.345048834188.12668.638139495664956435.1341.70/DX.10.127.133.1163.1209.198.20230309090802.dcm	no abnormality	(20,30]
male	normal	0.0245378	0.0570734	0.191738	0.063725	0.0499096	0.0353342	0.0618887	/nas/dcm/zryhyy/体检-CXR/129-0003519667/zryhyy,202304180519/IMAGE/1.2.840.113564.345048834188.19384.638174047689628192.1780.28/DX.10.127.133.1163.1209.198.20230418085451.dcm	no abnormality	(30,40]
female	normal	0.027751	0.0308258	0.00718492	0.0698282	0.0250807	0.033105	0.0386373	/nas/dcm/zryhyy/体检-CXR/143-0003521208/zryhyy,202304260778/IMAGE/1.2.840.113564.345048834188.6600.638180998990332012.785.31/DX.10.127.133.1163.1209.198.20230426095745.dcm	no abnormality	(40,50]
female	normal	0.0154703	0.058119	0.00609197	0.0994886	0.0212083	0.0297127	0.0106966	/nas/dcm/zryhyy/体检-CXR/166-0003521657/zryhyy,202303020431/IMAGE/1.2.840.113564.345048834188.18420.638133442729450290.2250.51/DX.10.127.133.1163.1209.198.20230302085955.dcm	no abnormality	(30,40]
female	normal	0.00430638	0.00907844	0.0183127	0.00713604	0.0211376	0.022905	0.0115553	/nas/dcm/zryhyy/体检-CXR/009-0003571391/zryhyy,202304140290/IMAGE/1.2.840.113564.345048834188.15728.638170570244572143.354.99/DX.10.127.133.1163.1209.198.20230414081908.dcm	no abnormality	(40,50]
male	normal	0.00460801	0.0117308	0.366198	0.0120502	0.037479	0.0578903	0.0451663	/nas/dcm/zryhyy/体检-CXR/148-0003582140/zryhyy,202305260152/IMAGE/1.2.840.113564.345048834188.28264.638206846385973882.135.35/DX.10.127.133.1163.1209.198.20230526075711.dcm	no abnormality	(40,50]
female	normal	0.0154576	0.0786951	0.0448472	0.0119715	0.0233504	0.0230602	0.0186387	/nas/dcm/zryhyy/体检-CXR/122-0003633182/zryhyy,202303210498/IMAGE/1.2.840.113564.345048834188.24420.638149854562529679.887.25/DX.10.127.133.1163.1209.198.20230321085247.dcm	no abnormality	(30,40]
male	normal	0.0449784	0.186187	0.0196186	0.324772	0.0254133	0.0356259	0.0441846	/nas/dcm/zryhyy/体检-CXR/239-0003666674/zryhyy,202306140277/IMAGE/1.2.840.113564.345048834188.60120.638223269032014093.2186.91/DX.10.127.133.1163.1209.198.20230614080805.dcm	no abnormality	(40,50]
female	normal	0.00519051	0.00864956	0.00942444	0.0066507	0.0240958	0.0294225	0.013302	/nas/dcm/zryhyy/体检-CXR/023-0003720282/zryhyy,202303130413/IMAGE/1.2.840.113564.345048834188.10492.638142933502182488.862.90/DX.10.138.1185.1124.1102.1105.20230313083754.dcm	no abnormality	(20,30]
female	normal	0.00408589	0.00615857	0.00676102	0.00636839	0.022334	0.0239481	0.0227816	/nas/dcm/zryhyy/体检-CXR/195-0003746864/zryhyy,202306190185/IMAGE/1.2.840.113564.345048834188.37040.638227585647622899.170.21/DX.10.127.133.1163.1209.198.20230619080212.dcm	no abnormality	(40,50]
female	normal	0.492544	0.648785	0.0166059	0.938549	0.0661601	0.0482194	0.0634336	/nas/dcm/zryhyy/体检-CXR/201-0003771671/exam/AGCYYZXT/A4D4GMYN/I0000000	active pulmonary tuberculosis	(30,40]
female	normal	0.00374914	0.00616716	0.00716756	0.00547548	0.0214638	0.0249741	0.0102409	/nas/dcm/zryhyy/体检-CXR/272-0003792140/zryhyy,202304250577/IMAGE/1.2.840.113564.345048834188.29672.638180105169108593.796.10/DX.10.127.133.1163.1209.198.20230425090803.dcm	no abnormality	(30,40]
female	normal	0.00565361	0.0117566	0.0152514	0.00961959	0.0282161	0.0230033	0.0159965	/nas/dcm/zryhyy/体检-CXR/014-0003813953/zryhyy,202305160241/IMAGE/1.2.840.113564.345048834188.12292.638198211980848392.2399.46/DX.10.127.133.1163.1209.198.20230516080622.dcm	no abnormality	(40,50]
male	normal	0.0150501	0.0307021	0.0137084	0.0588133	0.0222506	0.0232717	0.0167666	/nas/dcm/zryhyy/体检-CXR/142-0003940084/zryhyy,202303240691/IMAGE/1.2.840.113564.345048834188.35764.638152472480077416.659.94/DX.10.127.133.1163.1209.198.20230324093625.dcm	no abnormality	(30,40]
male	normal	0.0058334	0.0107335	0.00683944	0.00806829	0.0205994	0.022919	0.0367489	/nas/dcm/zryhyy/体检-CXR/229-0004070999/exam/QKKHYWQT/PBFWGP1O/I0000000	no abnormality	(30,40]
female	normal	0.00709822	0.0191678	0.00684682	0.0193868	0.0263574	0.0459522	0.0163901	/nas/dcm/zryhyy/体检-CXR/073-0004101002/zryhyy,202303020189/IMAGE/1.2.840.113564.345048834188.18420.638133413527558590.2018.20/DX.10.127.133.1163.1209.198.20230302081142.dcm	no abnormality	(30,40]
female	normal	0.00383676	0.00852161	0.00649781	0.005883	0.0215079	0.0245437	0.0145996	/nas/dcm/zryhyy/体检-CXR/007-0004116325/zryhyy,202303160521/IMAGE/1.2.840.113564.345048834188.21696.638145537133061839.576.46/DX.10.127.133.1163.1209.198.20230316085707.dcm	no abnormality	(20,30]
male	normal	0.0207923	0.078583	0.00793206	0.0209847	0.0488528	0.0303989	0.331142	/nas/dcm/zryhyy/体检-CXR/046-0004141369/zryhyy,202303070748/IMAGE/1.2.840.113564.345048834188.16548.638137792381951528.405.33/DX.10.127.133.1163.1209.198.20230307094918.dcm	no abnormality	(20,30]
female	normal	0.0532182	0.074088	0.00771722	0.246316	0.0226448	0.0367404	0.0423277	/nas/dcm/zryhyy/体检-CXR/260-0004148766/zryhyy,202303270815/IMAGE/1.2.840.113564.345048834188.16648.638155078129445058.891.5/DX.10.127.133.1163.1209.198.20230327095851.dcm	no abnormality	(30,40]
female	normal	0.133737	0.157245	0.0167316	0.536332	0.0506125	0.118366	0.0191666	/nas/dcm/zryhyy/体检-CXR/155-0004150045/zryhyy,202303220751/IMAGE/1.2.840.113564.345048834188.15476.638150748276734976.804.0/DX.10.127.133.1163.1209.198.20230322094225.dcm	active pulmonary tuberculosis	(20,30]
female	normal	0.00538638	0.0142412	0.0115604	0.0143075	0.0230955	0.0263006	0.0109243	/nas/dcm/zryhyy/体检-CXR/196-0004167199/zryhyy,202303200270/IMAGE/1.2.840.113564.345048834188.37576.638148968673144150.546.80/DX.10.127.133.1163.1209.198.20230320081641.dcm	no abnormality	(30,40]
female	normal	0.00474632	0.0745187	0.00828169	0.0104068	0.0278314	0.0262378	0.0127716	/nas/dcm/zryhyy/体检-CXR/096-0004178361/zryhyy,202303020441/IMAGE/1.2.840.113564.345048834188.18420.638133445039040411.2260.55/DX.10.127.133.1163.1209.198.20230302090348.dcm	no abnormality	(30,40]
female	normal	0.0277211	0.712355	0.0575208	0.0482338	0.028827	0.027032	0.0367676	/nas/dcm/zryhyy/体检-CXR/170-0004183466/exam/NW5RVSEW/UJHMV4XN/I0000000	old pulmonary tuberculosis	(30,40]
female	normal	0.00987815	0.0272964	0.00767714	0.0200365	0.0250892	0.0260927	0.0687777	/nas/dcm/zryhyy/体检-CXR/232-0004194051/zryhyy,202305090697/IMAGE/1.2.840.113564.345048834188.22264.638192207861131694.669.89/DX.10.127.133.1163.1209.198.20230509091918.dcm	no abnormality	(30,40]
female	normal	0.003646	0.00920272	0.00633976	0.00534678	0.0204371	0.0258355	0.0100711	/nas/dcm/zryhyy/体检-CXR/176-0004220423/zryhyy,202303130488/IMAGE/1.2.840.113564.345048834188.10492.638142939668875809.935.14/DX.10.138.1185.1124.1102.1105.20230313084810.dcm	no abnormality	(20,30]
male	normal	0.0324462	0.0238044	0.0592631	0.110471	0.0853933	0.0486569	0.229469	/nas/dcm/zryhyy/体检-CXR/160-0004263006/zryhyy,202304180397/IMAGE/1.2.840.113564.345048834188.19384.638174032932777416.1659.47/DX.10.127.133.1163.1209.198.20230418083007.dcm	no abnormality	(20,30]
female	normal	0.00380505	0.0079991	0.0111469	0.00888166	0.0215121	0.0285478	0.0116055	/nas/dcm/zryhyy/体检-CXR/035-0004336425/zryhyy,202303070378/IMAGE/1.2.840.113564.345048834188.16548.638137750862718797.40.68/DX.10.127.133.1163.1209.198.20230307084000.dcm	no abnormality	(30,40]
female	normal	0.00407872	0.00752231	0.00643941	0.00608679	0.0205358	0.0228837	0.0109481	/nas/dcm/zryhyy/体检-CXR/278-0004382976/zryhyy,202304110361/IMAGE/1.2.840.113564.345048834188.32964.638167980126133264.2491.65/DX.10.127.133.1163.1209.198.20230411082205.dcm	no abnormality	(30,40]
male	normal	0.0160968	0.0228319	0.00729511	0.055347	0.0228785	0.0249869	0.0114898	/nas/dcm/zryhyy/体检-CXR/249-0004391112/zryhyy,202305040763/IMAGE/1.2.840.113564.345048834188.2996.638187921265918206.407.13/DX.10.127.133.1163.1209.198.20230504101512.dcm	no abnormality	(30,40]
male	normal	0.00822157	0.09784	0.00801634	0.0340893	0.0211713	0.0286996	0.0190836	/nas/dcm/zryhyy/体检-CXR/198-0004402186/zryhyy,202305050810/IMAGE/1.2.840.113564.345048834188.2996.638188781485447108.2400.67/DX.10.127.133.1163.1209.198.20230505100942.dcm	no abnormality	(30,40]
female	normal	0.0107941	0.0143571	0.00579034	0.0395642	0.0221482	0.024463	0.01124	/nas/dcm/zryhyy/体检-CXR/094-0004407317/zryhyy,202306300354/IMAGE/1.2.840.113564.345048834188.12116.638237102529012146.357.56/DX.10.127.133.1163.1209.198.20230630082420.dcm	no abnormality	(30,40]
male	normal	0.00392358	0.00724633	0.00561772	0.00584729	0.0211311	0.0229915	0.00998626	/nas/dcm/zryhyy/体检-CXR/257-0004416313/zryhyy,202303160463/IMAGE/1.2.840.113564.345048834188.21696.638145530013362976.520.22/DX.10.127.133.1163.1209.198.20230316084524.dcm	no abnormality	(40,50]
male	normal	0.00758397	0.0277094	0.00739558	0.0443434	0.0204795	0.0228128	0.0165537	/nas/dcm/zryhyy/体检-CXR/184-0004421338/zryhyy,202303200717/IMAGE/1.2.840.113564.345048834188.37576.638149016869923231.991.75/DX.10.127.133.1163.1209.198.20230320093652.dcm	no abnormality	(20,30]
male	normal	0.00644883	0.0133123	0.712894	0.0145144	0.0371656	0.0256122	0.0294178	/nas/dcm/zryhyy/体检-CXR/202-0004445635/zryhyy,202303060716/IMAGE/1.2.840.113564.345048834188.22232.638136924206550879.690.7/DX.10.127.133.1163.1209.198.20230306094248.dcm	other abnormalities	(30,40]
female	normal	0.00502864	0.0112825	0.006481	0.0105016	0.0244781	0.0242712	0.0138215	/nas/dcm/zryhyy/体检-CXR/180-0004466570/zryhyy,202306290551/IMAGE/1.2.840.113564.345048834188.3696.638236259842833566.681.90/DX.10.127.133.1163.1209.198.20230629085914.dcm	no abnormality	(20,30]
male	normal	0.00844664	0.0282434	0.0108989	0.0208727	0.0271319	0.0274339	0.0319807	/nas/dcm/zryhyy/体检-CXR/174-0004471867/zryhyy,202303240755/IMAGE/1.2.840.113564.345048834188.35764.638152484464336014.721.42/DX.10.127.133.1163.1209.198.20230324095620.dcm	no abnormality	(30,40]
female	normal	0.00680662	0.0273181	0.00813087	0.00871118	0.0256223	0.0365015	0.0124594	/nas/dcm/zryhyy/体检-CXR/068-0004572029/zryhyy,202304250425/IMAGE/1.2.840.113564.345048834188.29672.638180086789769589.645.41/DX.10.127.133.1163.1209.198.20230425083723.dcm	no abnormality	(40,50]
male	normal	0.00436166	0.00948229	0.0105732	0.00620101	0.02058	0.0229807	0.010325	/nas/dcm/zryhyy/体检-CXR/125-0004588938/exam/KGPQIFJY/REJLFOWH/I0000000	no abnormality	(30,40]
female	normal	0.00549545	0.0111164	0.0119686	0.0122952	0.0241014	0.0240698	0.0276795	/nas/dcm/zryhyy/体检-CXR/058-0004615823/zryhyy,202303150496/IMAGE/1.2.840.113564.345048834188.24872.638144668164881713.1050.51/DX.10.127.133.1163.1209.198.20230315084855.dcm	no abnormality	(30,40]
female	normal	0.0230896	0.0255686	0.00607791	0.0935681	0.0206633	0.0248982	0.0105735	/nas/dcm/zryhyy/体检-CXR/285-0004631679/zryhyy,202303070264/IMAGE/1.2.840.113564.345048834188.22232.638137736677902186.2334.11/DX.10.127.133.1163.1209.198.20230307081650.dcm	no abnormality	(20,30]
male	normal	0.00802968	0.223349	0.00583343	0.021432	0.0472034	0.0228916	0.0797934	/nas/dcm/zryhyy/体检-CXR/231-0004669338/zryhyy,202304250574/IMAGE/1.2.840.113564.345048834188.29672.638180104629971906.792.7/DX.10.127.133.1163.1209.198.20230425090713.dcm	no abnormality	(20,30]
female	normal	0.00451697	0.00835577	0.00665102	0.00648342	0.0199284	0.0228209	0.0191694	/nas/dcm/zryhyy/体检-CXR/074-0004685941/zryhyy,202304060707/IMAGE/1.2.840.113564.345048834188.4176.638163708489012811.1042.20/DX.10.127.133.1163.1209.198.20230406094315.dcm	no abnormality	(20,30]
male	normal	0.00463523	0.0262934	0.18348	0.00898864	0.0208322	0.0238726	0.0182351	/nas/dcm/zryhyy/体检-CXR/164-0004711413/exam/QGYJATZT/BRMWEM11/I0000000	no abnormality	(30,40]
male	normal	0.00390005	0.0172376	0.00978244	0.0137108	0.0234355	0.023795	0.0219769	/nas/dcm/zryhyy/体检-CXR/274-0004738742/zryhyy,202306190706/IMAGE/1.2.840.113564.345048834188.37040.638227643488191004.677.86/DX.10.127.133.1163.1209.198.20230619093836.dcm	no abnormality	(30,40]
male	normal	0.0943802	0.622428	0.00945675	0.757612	0.036963	0.0425323	0.095683	/nas/dcm/zryhyy/体检-CXR/082-0004739122/zryhyy,202303090654/IMAGE/1.2.840.113564.345048834188.12668.638139507946406905.1441.21/DX.10.127.133.1163.1209.198.20230309092829.dcm	active pulmonary tuberculosis	(20,30]
male	normal	0.258328	0.186747	0.0567372	0.944594	0.0347369	0.0507287	0.0165231	/nas/dcm/zryhyy/体检-CXR/242-0004744622/zryhyy,202304040261/IMAGE/1.2.840.113564.345048834188.7868.638161927306696359.248.59/DX.10.127.133.1163.1209.198.20230404081428.dcm	active pulmonary tuberculosis	(30,40]
male	normal	0.00885756	0.0213983	0.00599906	0.00890235	0.0208603	0.0237227	0.0179069	/nas/dcm/zryhyy/体检-CXR/049-0004744672/zryhyy,202303300501/IMAGE/1.2.840.113564.345048834188.14324.638157635003587294.460.31/DX.10.127.133.1163.1209.198.20230330090013.dcm	no abnormality	(30,40]
female	normal	0.00475874	0.00881393	0.018084	0.0148812	0.023619	0.0257943	0.0236612	/nas/dcm/zryhyy/体检-CXR/076-0004765891/zryhyy,202306260275/IMAGE/1.2.840.113564.345048834188.45168.638233641056508084.1997.33/DX.10.127.133.1163.1209.198.20230626081430.dcm	no abnormality	(20,30]
male	normal	0.00865667	0.0282942	0.0140934	0.0236986	0.0266308	0.0260175	0.0274476	/nas/dcm/zryhyy/体检-CXR/042-0004772610/exam/2JOEAOUD/K24UH5XC/I0000000	no abnormality	(30,40]
male	normal	0.0162411	0.0597239	0.0114764	0.0110014	0.0229461	0.025782	0.0169004	/nas/dcm/zryhyy/体检-CXR/053-0004772969/zryhyy,202303150744/IMAGE/1.2.840.113564.345048834188.24872.638144698794304309.1295.92/DX.10.127.133.1163.1209.198.20230315093955.dcm	no abnormality	(20,30]
female	normal	0.00426169	0.00855848	0.00806255	0.0088201	0.022197	0.024578	0.0135078	/nas/dcm/zryhyy/体检-CXR/087-0004772992/zryhyy,202303140734/IMAGE/1.2.840.113564.345048834188.32760.638143846830470644.2144.38/DX.10.127.133.1163.1209.198.20230314095953.dcm	no abnormality	(20,30]
male	normal	0.0040058	0.01213	0.00619358	0.0158331	0.0202136	0.0239479	0.0215592	/nas/dcm/zryhyy/体检-CXR/029-0004789202/zryhyy,202304210392/IMAGE/1.2.840.113564.345048834188.17588.638176630187298892.385.95/DX.10.127.133.1163.1209.198.20230421083625.dcm	no abnormality	(30,40]
female	normal	0.00372102	0.00846772	0.00966159	0.00944468	0.0204894	0.023283	0.0101872	/nas/dcm/zryhyy/体检-CXR/112-0004818255/zryhyy,202304120480/IMAGE/1.2.840.113564.345048834188.36128.638168855840704917.1758.55/DX.10.127.133.1163.1209.198.20230412084134.dcm	no abnormality	(20,30]
male	normal	0.00500861	0.0260581	0.195813	0.0127379	0.0409592	0.0525987	0.0447791	/nas/dcm/zryhyy/体检-CXR/208-0004836629/zryhyy,202303230386/IMAGE/1.2.840.113564.345048834188.13004.638151571440873496.378.55/DX.10.127.133.1163.1209.198.20230323083418.dcm	no abnormality	(30,40]
female	normal	0.0048085	0.0079481	0.00783471	0.00744242	0.0247747	0.0244006	0.011344	/nas/dcm/zryhyy/体检-CXR/069-0004845032/zryhyy,202305290819/IMAGE/1.2.840.113564.345048834188.61048.638209511280377429.1070.46/DX.10.127.133.1163.1209.198.20230529095904.dcm	no abnormality	(40,50]
male	normal	0.0190818	0.03155	0.00779938	0.0841214	0.0258401	0.0268638	0.013521	/nas/dcm/zryhyy/体检-CXR/027-0004848463/zryhyy,202306200489/IMAGE/1.2.840.113564.345048834188.37040.638228472464902541.2491.41/DX.10.127.133.1163.1209.198.20230620084037.dcm	no abnormality	(20,30]
male	normal	0.00396461	0.00860278	0.00958708	0.00586238	0.021334	0.0291624	0.0148672	/nas/dcm/zryhyy/体检-CXR/118-0004872968/zryhyy,202304260830/IMAGE/1.2.840.113564.345048834188.6600.638181007291733133.834.34/DX.10.127.133.1163.1209.198.20230426101136.dcm	no abnormality	(20,30]
female	normal	0.00374556	0.00597926	0.0148289	0.00566186	0.0238973	0.0253039	0.0101141	/nas/dcm/zryhyy/体检-CXR/061-0004896621/zryhyy,202305300823/IMAGE/1.2.840.113564.345048834188.41660.638210383790389393.1015.35/DX.10.127.133.1163.1209.198.20230530101312.dcm	no abnormality	(20,30]
female	normal	0.00748513	0.01881	0.0122428	0.0133885	0.0317518	0.028407	0.0257184	/nas/dcm/zryhyy/体检-CXR/110-0004901562/zryhyy,202304040708/IMAGE/1.2.840.113564.345048834188.7868.638161969690744941.694.41/DX.10.127.133.1163.1209.198.20230404092444.dcm	no abnormality	(30,40]
female	normal	0.207692	0.881271	0.00983816	0.0640227	0.021426	0.0260727	0.052583	/nas/dcm/zryhyy/体检-CXR/037-0005012663/zryhyy,202303070316/IMAGE/1.2.840.113564.345048834188.22232.638137743137572359.2384.38/DX.10.127.133.1163.1209.198.20230307082727.dcm	active pulmonary tuberculosis	(30,40]
male	normal	0.0171337	0.14215	0.00914905	0.0466561	0.0210892	0.0231837	0.0120267	/nas/dcm/zryhyy/体检-CXR/302-0005033335/zryhyy,202306260218/IMAGE/1.2.840.113564.345048834188.45168.638233636672588390.1940.18/DX.10.127.133.1163.1209.198.20230626080740.dcm	no abnormality	(30,40]
female	normal	0.084636	0.0817954	0.00895268	0.295857	0.032542	0.0321224	0.0669809	/nas/dcm/zryhyy/体检-CXR/039-0005077840/zryhyy,202306060451/IMAGE/1.2.840.113564.345048834188.41032.638216374004227349.457.72/DX.10.127.133.1163.1209.198.20230606083643.dcm	no abnormality	(20,30]
male	normal	0.131335	0.156176	0.020863	0.52191	0.0398521	0.0304109	0.0167027	/nas/dcm/zryhyy/体检-CXR/277-0005089573/zryhyy,202306280498/IMAGE/1.2.840.113564.345048834188.55224.638235388339012688.677.67/DX.10.127.133.1163.1209.198.20230628084637.dcm	active pulmonary tuberculosis	(20,30]
female	normal	0.229947	0.873078	0.0149656	0.187871	0.0527451	0.049066	0.0873394	/nas/dcm/zryhyy/体检-CXR/150-0005092420/zryhyy,202304190255/IMAGE/1.2.840.113564.345048834188.40120.638174885420613278.624.45/DX.10.127.133.1163.1209.198.20230419080829.dcm	active pulmonary tuberculosis	(20,30]
female	normal	0.17931	0.181434	0.00870868	0.560112	0.0823218	0.0763803	0.211101	/nas/dcm/zryhyy/体检-CXR/070-0005124807/exam/4EFIF4LN/Q2XDFXGD/I0000000	active pulmonary tuberculosis	(20,30]
female	normal	0.00436214	0.0142603	0.0128537	0.0070602	0.0238796	0.0276208	0.0136135	/nas/dcm/zryhyy/体检-CXR/017-0005147231/zryhyy,202304060522/IMAGE/1.2.840.113564.345048834188.4176.638163684389452259.857.30/DX.10.127.133.1163.1209.198.20230406090239.dcm	no abnormality	(30,40]
female	normal	0.00569721	0.0464678	0.00675802	0.00595256	0.0211269	0.0248035	0.0117036	/nas/dcm/zryhyy/体检-CXR/276-0005188628/zryhyy,202303150466/IMAGE/1.2.840.113564.345048834188.24872.638144665895231369.1023.39/DX.10.127.133.1163.1209.198.20230315084507.dcm	no abnormality	(30,40]
male	normal	0.0320245	0.0342002	0.789472	0.0501739	0.130864	0.038463	0.201396	/nas/dcm/zryhyy/体检-CXR/100-0005199719/zryhyy,202306200641/IMAGE/1.2.840.113564.345048834188.37040.638228493505448705.2640.31/DX.10.127.133.1163.1209.198.20230620091529.dcm	other abnormalities	(30,40]
male	normal	0.0212016	0.173862	0.0113072	0.0135376	0.0208367	0.0259401	0.0402043	/nas/dcm/zryhyy/体检-CXR/057-0005219251/zryhyy,202303130361/IMAGE/1.2.840.113564.345048834188.10492.638142927845610030.810.69/DX.10.138.1185.1124.1102.1105.20230313082828.dcm	no abnormality	(30,40]
female	normal	0.00563526	0.00946296	0.0117657	0.00828889	0.0221601	0.0301765	0.0135408	/nas/dcm/zryhyy/体检-CXR/310-0005255071/zryhyy,202306260456/IMAGE/1.2.840.113564.345048834188.45168.638233655636462554.2175.87/DX.10.127.133.1163.1209.198.20230626083850.dcm	no abnormality	(30,40]
male	normal	0.00429461	0.125513	0.00807227	0.00789511	0.0255518	0.0262173	0.0113795	/nas/dcm/zryhyy/体检-CXR/081-0005284585/zryhyy,202304190191/IMAGE/1.2.840.113564.345048834188.40120.638174882041803007.561.33/DX.10.127.133.1163.1209.198.20230419080316.dcm	no abnormality	(20,30]
female	normal	0.00526075	0.00823271	0.00719156	0.00610029	0.0325075	0.0269222	0.0151695	/nas/dcm/zryhyy/体检-CXR/253-0005350336/zryhyy,202305160296/IMAGE/1.2.840.113564.345048834188.12292.638198215341408086.2453.55/DX.10.127.133.1163.1209.198.20230516081159.dcm	no abnormality	(30,40]
male	normal	0.0166373	0.0255011	0.0130716	0.0749658	0.034745	0.0271672	0.0452673	/nas/dcm/zryhyy/体检-CXR/138-0005514647/zryhyy,202306210507/IMAGE/1.2.840.113564.345048834188.22060.638229343472318675.1443.41/DX.10.127.133.1163.1209.198.20230621085152.dcm	no abnormality	(30,40]
male	normal	0.00739622	0.0256945	0.00627983	0.0350754	0.0303624	0.0242881	0.0154965	/nas/dcm/zryhyy/体检-CXR/154-0005537837/zryhyy,202306120443/IMAGE/1.2.840.113564.345048834188.39816.638221561287960140.434.15/DX.10.127.133.1163.1209.198.20230612084202.dcm	no abnormality	(40,50]
female	normal	0.00381902	0.00907382	0.005904	0.00563365	0.0213564	0.0231208	0.0105949	/nas/dcm/zryhyy/体检-CXR/234-0005636708/zryhyy,202303140682/IMAGE/1.2.840.113564.345048834188.32760.638143836834905128.2092.11/DX.10.127.133.1163.1209.198.20230314094315.dcm	no abnormality	(20,30]
female	normal	0.137091	0.496144	0.00852529	0.0379255	0.03131	0.0266339	0.0272509	/nas/dcm/zryhyy/体检-CXR/136-0005639389/zryhyy,202305190658/IMAGE/1.2.840.113564.345048834188.21512.638200849649597050.701.79/DX.10.127.133.1163.1209.198.20230519092221.dcm	active pulmonary tuberculosis	(20,30]
female	normal	0.0107104	0.0609057	0.00619469	0.00914388	0.0310026	0.0281615	0.100098	/nas/dcm/zryhyy/体检-CXR/235-0005659521/zryhyy,202306080511/IMAGE/1.2.840.113564.345048834188.11396.638218110996948202.2437.10/DX.10.127.133.1163.1209.198.20230608085114.dcm	no abnormality	(30,40]
female	normal	0.307807	0.167147	0.00697979	0.883941	0.0275086	0.0367209	0.0135026	/nas/dcm/zryhyy/体检-CXR/225-0005668324/exam/VR5CJNRJ/MUYUS4EE/I0000000	active pulmonary tuberculosis	(30,40]
female	normal	0.00410492	0.00682724	0.00602838	0.00952052	0.0277628	0.0257865	0.0109435	/nas/dcm/zryhyy/体检-CXR/059-0005670936/zryhyy,202303230198/IMAGE/1.2.840.113564.345048834188.13004.638151555074717984.189.77/DX.10.127.133.1163.1209.198.20230323080702.dcm	no abnormality	(30,40]
male	normal	0.004386	0.0265914	0.00799576	0.00852942	0.0211362	0.0283405	0.0141289	/nas/dcm/zryhyy/体检-CXR/192-0005724857/zryhyy,202304070417/IMAGE/1.2.840.113564.345048834188.13488.638164536885712782.1199.7/DX.10.127.133.1163.1209.198.20230407084317.dcm	no abnormality	(40,50]
female	normal	0.00909504	0.0212946	0.00834568	0.0447955	0.0301354	0.025529	0.0256451	/nas/dcm/zryhyy/体检-CXR/173-0005733796/zryhyy,202303130302/IMAGE/1.2.840.113564.345048834188.10492.638142923814247576.754.51/DX.10.138.1185.1124.1102.1105.20230313082208.dcm	no abnormality	(20,30]
female	normal	0.00426783	0.0126514	0.0250321	0.00566915	0.0224224	0.0238439	0.0129108	/nas/dcm/zryhyy/体检-CXR/126-0005784440/zryhyy,202303140313/IMAGE/1.2.840.113564.345048834188.32760.638143789295199846.1725.57/DX.10.127.133.1163.1209.198.20230314082401.dcm	no abnormality	(30,40]
male	normal	0.00969355	0.0927729	0.00693581	0.0729083	0.0230842	0.0304061	0.010715	/nas/dcm/zryhyy/体检-CXR/108-0005785324/zryhyy,202303270068/IMAGE/1.2.840.113564.345048834188.16648.638154999811021481.158.5/DX.10.127.133.1163.1209.198.20230327074814.dcm	no abnormality	(30,40]
female	normal	0.219411	0.234541	0.0107498	0.522176	0.0476889	0.0357613	0.0195443	/nas/dcm/zryhyy/体检-CXR/002-0005832629/zryhyy,202303160403/IMAGE/1.2.840.113564.345048834188.21696.638145524136828573.461.7/DX.10.127.133.1163.1209.198.20230316083528.dcm	active pulmonary tuberculosis	(20,30]
male	normal	0.0574928	0.0598251	0.00641201	0.476997	0.0200609	0.103029	0.0277174	/nas/dcm/zryhyy/体检-CXR/104-0005848448/zryhyy,202306070732/IMAGE/1.2.840.113564.345048834188.11396.638217280008303956.714.21/DX.10.127.133.1163.1209.198.20230607094605.dcm	no abnormality	(20,30]
female	normal	0.00382918	0.00589533	0.00641793	0.00530564	0.0207888	0.02278	0.0109507	/nas/dcm/zryhyy/体检-CXR/251-0005856935/zryhyy,202303170228/IMAGE/1.2.840.113564.345048834188.7440.638146371849806693.222.59/DX.10.127.133.1163.1209.198.20230317080825.dcm	no abnormality	(20,30]
male	normal	0.00362271	0.00911158	0.00862039	0.00635816	0.0226318	0.027477	0.01122	/nas/dcm/zryhyy/体检-CXR/284-0005874502/zryhyy,202306190405/IMAGE/1.2.840.113564.345048834188.37040.638227607772218101.382.90/DX.10.127.133.1163.1209.198.20230619083911.dcm	no abnormality	(30,40]
female	normal	0.00500741	0.0142467	0.00652837	0.01135	0.0203437	0.0275136	0.0259291	/nas/dcm/zryhyy/体检-CXR/246-0005902303/zryhyy,202306050257/IMAGE/1.2.840.113564.345048834188.41052.638215493359576136.324.23/DX.10.127.133.1163.1209.198.20230605080826.dcm	no abnormality	(20,30]
female	normal	0.00488146	0.0119995	0.00667104	0.00637528	0.0273728	0.0451079	0.111548	/nas/dcm/zryhyy/体检-CXR/086-0005909271/zryhyy,202304130637/IMAGE/1.2.840.113564.345048834188.24156.638169743214903377.1185.3/DX.10.127.133.1163.1209.198.20230413092034.dcm	no abnormality	(30,40]
female	normal	0.00505356	0.00600721	0.0102459	0.00587042	0.0243768	0.0231287	0.0128904	/nas/dcm/zryhyy/体检-CXR/060-0005910358/zryhyy,202303200485/IMAGE/1.2.840.113564.345048834188.37576.638148989631324188.761.61/DX.10.127.133.1163.1209.198.20230320085125.dcm	no abnormality	(40,50]
male	normal	0.0299084	0.0551831	0.00871201	0.115417	0.0215936	0.0228897	0.0118004	/nas/dcm/zryhyy/体检-CXR/054-0005933864/zryhyy,202305050640/IMAGE/1.2.840.113564.345048834188.2996.638188749016934168.2234.37/DX.10.127.133.1163.1209.198.20230505091439.dcm	no abnormality	(20,30]
female	normal	0.0066836	0.0116273	0.00826624	0.0209852	0.0251885	0.0272024	0.0286778	/nas/dcm/zryhyy/体检-CXR/205-0005934046/zryhyy,202305190520/IMAGE/1.2.840.113564.345048834188.21512.638200833326502427.565.13/DX.10.127.133.1163.1209.198.20230519085534.dcm	no abnormality	(20,30]
female	normal	0.00486302	0.00868038	0.0551766	0.00993188	0.0314581	0.0380632	0.0216203	/nas/dcm/zryhyy/体检-CXR/079-0005934323/zryhyy,202306150696/IMAGE/1.2.840.113564.345048834188.12436.638224179560566403.1773.23/DX.10.127.133.1163.1209.198.20230615092611.dcm	no abnormality	(30,40]
male	normal	0.00375229	0.00997065	0.0069645	0.00525285	0.0209991	0.0270141	0.0115996	/nas/dcm/zryhyy/体检-CXR/114-0005961443/zryhyy,202306020514/IMAGE/1.2.840.113564.345048834188.28824.638212927348183773.104.0/DX.10.127.133.1163.1209.198.20230602085226.dcm	no abnormality	(30,40]
male	normal	0.00468272	0.00986077	0.0115298	0.00681851	0.0238684	0.0235932	0.0140224	/nas/dcm/zryhyy/体检-CXR/090-0005972819/zryhyy,202304120784/IMAGE/1.2.840.113564.345048834188.36128.638168896920281092.2060.45/DX.10.127.133.1163.1209.198.20230412095001.dcm	no abnormality	(30,40]
female	normal	0.0106429	0.0588245	0.0395571	0.0299719	0.0398627	0.0311362	0.122445	/nas/dcm/zryhyy/体检-CXR/159-0005978997/zryhyy,202303160551/IMAGE/1.2.840.113564.345048834188.21696.638145540365391018.606.61/DX.10.127.133.1163.1209.198.20230316090230.dcm	no abnormality	(20,30]
male	normal	0.00410212	0.00830665	0.0123417	0.00588337	0.0237393	0.0278681	0.0116902	/nas/dcm/zryhyy/体检-CXR/105-0005983955/zryhyy,202304070691/IMAGE/1.2.840.113564.345048834188.13488.638164568482648528.1469.18/DX.10.127.133.1163.1209.198.20230407093600.dcm	no abnormality	(20,30]
female	normal	0.00523387	0.00611421	0.00534283	0.00622568	0.0205446	0.0273827	0.0112264	/nas/dcm/zryhyy/体检-CXR/077-0005986549/zryhyy,202304200455/IMAGE/1.2.840.113564.345048834188.6512.638175767947562618.480.2/DX.10.127.133.1163.1209.198.20230420083941.dcm	no abnormality	(40,50]
male	normal	0.00443703	0.00841671	0.0108583	0.00718984	0.0216468	0.0237659	0.0112659	/nas/dcm/zryhyy/体检-CXR/177-0006046394/zryhyy,202303240730/IMAGE/1.2.840.113564.345048834188.35764.638152480175104804.697.21/DX.10.127.133.1163.1209.198.20230324094850.dcm	no abnormality	(20,30]
female	normal	0.00373518	0.00921567	0.00735496	0.00712906	0.0248718	0.0244778	0.0113462	/nas/dcm/zryhyy/体检-CXR/263-0006047832/zryhyy,202306280791/IMAGE/1.2.840.113564.345048834188.55224.638235434383611342.966.48/DX.10.127.133.1163.1209.198.20230628100323.dcm	no abnormality	(30,40]
male	normal	0.0130649	0.0385557	0.0134815	0.104169	0.0327261	0.0428536	0.0264326	/nas/dcm/zryhyy/体检-CXR/137-0006089973/zryhyy,202306060300/IMAGE/1.2.840.113564.345048834188.41032.638216359673728026.306.18/DX.10.127.133.1163.1209.198.20230606081231.dcm	no abnormality	(30,40]
female	normal	0.00636364	0.00978582	0.00950925	0.00950819	0.0223044	0.0278595	0.117298	/nas/dcm/zryhyy/体检-CXR/080-0006113165/zryhyy,202303220757/IMAGE/1.2.840.113564.345048834188.15476.638150749021950823.810.3/DX.10.127.133.1163.1209.198.20230322094342.dcm	no abnormality	(40,50]
male	normal	0.144296	0.182994	0.0194445	0.462895	0.0248301	0.0396403	0.0225548	/nas/dcm/zryhyy/体检-CXR/306-0006170249/zryhyy,202306190718/IMAGE/1.2.840.113564.345048834188.37040.638227645236642582.689.92/DX.10.127.133.1163.1209.198.20230619094207.dcm	active pulmonary tuberculosis	(20,30]
male	normal	0.00435992	0.0107259	0.0146842	0.00876369	0.0204816	0.0241174	0.027288	/nas/dcm/zryhyy/体检-CXR/139-0006219547/exam/GGNOI2B5/232TWUZ1/I0000000	no abnormality	(20,30]
male	normal	0.0489453	0.322516	0.00622524	0.815601	0.0200973	0.0397789	0.0268456	/nas/dcm/zryhyy/体检-CXR/045-0006279797/zryhyy,202305220262/IMAGE/1.2.840.113564.345048834188.12432.638203396938922945.765.24/DX.10.127.133.1163.1209.198.20230522080742.dcm	other abnormalities	(20,30]
female	normal	0.0918616	0.129341	0.0179175	0.526063	0.0320555	0.0332173	0.232023	/nas/dcm/zryhyy/体检-CXR/252-0006297543/zryhyy,202306090304/IMAGE/1.2.840.113564.345048834188.52932.638218952031238507.1559.52/DX.10.127.133.1163.1209.198.20230609081347.dcm	active pulmonary tuberculosis	(20,30]
female	normal	0.00476876	0.0139243	0.00760284	0.00890032	0.0255843	0.0234823	0.0144547	/nas/dcm/zryhyy/体检-CXR/209-0006311919/zryhyy,202305290708/IMAGE/1.2.840.113564.345048834188.61048.638209493032543446.962.7/DX.10.127.133.1163.1209.198.20230529092800.dcm	no abnormality	(20,30]
male	normal	0.00368829	0.00609301	0.00667196	0.00522493	0.0211981	0.0252102	0.0102551	/nas/dcm/zryhyy/体检-CXR/031-0006329870/zryhyy,202305250683/IMAGE/1.2.840.113564.345048834188.44176.638206040489200279.710.90/DX.10.127.133.1163.1209.198.20230525093348.dcm	no abnormality	(30,40]
female	normal	0.0156165	0.0865444	0.0122124	0.0181487	0.0213587	0.0269666	0.0127327	/nas/dcm/zryhyy/体检-CXR/292-0006345791/zryhyy,202306120602/IMAGE/1.2.840.113564.345048834188.39816.638221582565937079.594.81/DX.10.127.133.1163.1209.198.20230612091705.dcm	no abnormality	(20,30]
male	normal	0.0042592	0.0147583	0.0079552	0.0453253	0.0286434	0.0322195	0.0142223	/nas/dcm/zryhyy/体检-CXR/066-0006354550/zryhyy,202304170828/IMAGE/1.2.840.113564.345048834188.37644.638173217699074745.1236.4/DX.10.127.133.1163.1209.198.20230417095120.dcm	no abnormality	(30,40]
male	normal	0.00378838	0.0152101	0.00753691	0.00688618	0.0211834	0.0230309	0.0114782	/nas/dcm/zryhyy/体检-CXR/182-0006400291/zryhyy,202304070847/IMAGE/1.2.840.113564.345048834188.13488.638164590910664606.1625.99/DX.10.127.133.1163.1209.198.20230407101345.dcm	no abnormality	(20,30]
female	normal	0.00365555	0.00818131	0.00929784	0.00547788	0.0200694	0.0269127	0.0100812	/nas/dcm/zryhyy/体检-CXR/140-0006405513/zryhyy,202304260626/IMAGE/1.2.840.113564.345048834188.6600.638180971186232346.635.74/DX.10.127.133.1163.1209.198.20230426091124.dcm	no abnormality	(20,30]
male	normal	0.00576745	0.0116935	0.00697651	0.00954694	0.0217256	0.023997	0.0117449	/nas/dcm/zryhyy/体检-CXR/036-0006410090/zryhyy,202305230461/IMAGE/1.2.840.113564.345048834188.48404.638204281689817702.1591.17/DX.10.127.133.1163.1209.198.20230523084221.dcm	no abnormality	(30,40]
male	normal	0.00454486	0.00650173	0.00800503	0.0154992	0.0276878	0.0266714	0.0116873	/nas/dcm/zryhyy/体检-CXR/021-0006421498/zryhyy,202306260686/IMAGE/1.2.840.113564.345048834188.45168.638233687202042439.2399.7/DX.10.127.133.1163.1209.198.20230626093128.dcm	no abnormality	(30,40]
male	normal	0.00394336	0.00616779	0.00548329	0.0200822	0.0225825	0.0229597	0.0102744	/nas/dcm/zryhyy/体检-CXR/270-0006424017/zryhyy,202303170683/IMAGE/1.2.840.113564.345048834188.7440.638146421924830103.666.63/DX.10.127.133.1163.1209.198.20230317093150.dcm	no abnormality	(20,30]
female	normal	0.00517622	0.161316	0.00602163	0.0133053	0.0365376	0.0280339	0.0113518	/nas/dcm/zryhyy/体检-CXR/011-0006459360/zryhyy,202304190262/IMAGE/1.2.840.113564.345048834188.40120.638174886002183081.633.48/DX.10.127.133.1163.1209.198.20230419080928.dcm	no abnormality	(20,30]
male	normal	0.0116714	0.10606	0.00772307	0.0162778	0.0207486	0.022977	0.0255868	/nas/dcm/zryhyy/体检-CXR/264-0006482993/zryhyy,202306010476/IMAGE/1.2.840.113564.345048834188.69008.638212062568767171.452.89/DX.10.127.133.1163.1209.198.20230601085025.dcm	no abnormality	(30,40]
female	normal	0.0114285	0.0254992	0.0117474	0.0438988	0.0252471	0.0266459	0.0621788	/nas/dcm/zryhyy/体检-CXR/121-0006487831/zryhyy,202305040574/IMAGE/1.2.840.113564.345048834188.2996.638187888982738336.220.4/DX.10.127.133.1163.1209.198.20230504092156.dcm	no abnormality	(20,30]
female	normal	0.152907	0.843722	0.0062332	0.164006	0.0362701	0.0259918	0.0258124	/nas/dcm/zryhyy/体检-CXR/109-0006488047/zryhyy,202303060554/IMAGE/1.2.840.113564.345048834188.22232.638136902132445101.528.21/DX.10.127.133.1163.1209.198.20230306090528.dcm	active pulmonary tuberculosis	(30,40]
male	normal	0.00513209	0.00929876	0.00695276	0.00721929	0.0304521	0.0264869	0.0130503	/nas/dcm/zryhyy/体检-CXR/019-0006488139/zryhyy,202303060698/IMAGE/1.2.840.113564.345048834188.22232.638136921285436001.672.93/DX.10.127.133.1163.1209.198.20230306093736.dcm	no abnormality	(30,40]
female	normal	0.00390997	0.00672968	0.00669063	0.00603647	0.0242896	0.0256635	0.0123973	/nas/dcm/zryhyy/体检-CXR/152-0006492843/zryhyy,202303090464/IMAGE/1.2.840.113564.345048834188.12668.638139488313591217.1254.25/DX.10.127.133.1163.1209.198.20230309085547.dcm	no abnormality	(30,40]
male	normal	0.00576181	0.0171883	0.0315921	0.00958468	0.0222226	0.0281812	0.0242976	/nas/dcm/zryhyy/体检-CXR/273-0006496011/zryhyy,202303070421/IMAGE/1.2.840.113564.345048834188.16548.638137754776148730.82.89/DX.10.127.133.1163.1209.198.20230307084636.dcm	no abnormality	(40,50]
female	normal	0.00456059	0.00728825	0.0106057	0.00662256	0.0206952	0.0280229	0.0102536	/nas/dcm/zryhyy/体检-CXR/213-0006496369/zryhyy,202303070682/IMAGE/1.2.840.113564.345048834188.16548.638137782340352248.340.0/DX.10.127.133.1163.1209.198.20230307093308.dcm	no abnormality	(20,30]
male	normal	0.00924865	0.0173913	0.0128474	0.0268248	0.021624	0.0233555	0.0244748	/nas/dcm/zryhyy/体检-CXR/210-0006497024/zryhyy,202303080464/IMAGE/1.2.840.113564.345048834188.16548.638138619732846330.2163.44/DX.10.127.133.1163.1209.198.20230308084815.dcm	no abnormality	(20,30]
female	normal	0.00621345	0.0246677	0.0108467	0.00862171	0.0225718	0.0251343	0.0179898	/nas/dcm/zryhyy/体检-CXR/127-0006497071/zryhyy,202303080846/IMAGE/1.2.840.113564.345048834188.16548.638138665578502056.2540.6/DX.10.127.133.1163.1209.198.20230308100436.dcm	no abnormality	(30,40]
female	normal	0.00394895	0.00717745	0.0306674	0.00634163	0.0218558	0.0249139	0.0108517	/nas/dcm/zryhyy/体检-CXR/308-0006497118/zryhyy,202304200540/IMAGE/1.2.840.113564.345048834188.6512.638175777525521229.563.50/DX.10.127.133.1163.1209.198.20230420085538.dcm	no abnormality	(30,40]
female	normal	0.00434541	0.00947408	0.0063249	0.00939467	0.0281099	0.0249862	0.0191412	/nas/dcm/zryhyy/体检-CXR/289-0006497126/zryhyy,202303080124/IMAGE/1.2.840.113564.345048834188.16548.638138590404332166.1822.23/DX.10.127.133.1163.1209.198.20230308075920.dcm	no abnormality	(30,40]
male	normal	0.0197521	0.0275336	0.00650605	0.0802166	0.0212999	0.0231635	0.0801669	/nas/dcm/zryhyy/体检-CXR/171-0006498429/zryhyy,202303090207/IMAGE/1.2.840.113564.345048834188.12668.638139462533270287.1002.23/DX.10.127.133.1163.1209.198.20230309081247.dcm	no abnormality	(30,40]
female	normal	0.00549071	0.0488915	0.0129579	0.00758226	0.0228724	0.0256801	0.012965	/nas/dcm/zryhyy/体检-CXR/089-0006499137/zryhyy,202303090492/IMAGE/1.2.840.113564.345048834188.12668.638139490308992314.1281.37/DX.10.127.133.1163.1209.198.20230309085909.dcm	no abnormality	(40,50]
male	normal	0.00391515	0.00756235	0.0687963	0.00905796	0.0282331	0.0255325	0.0207181	/nas/dcm/zryhyy/体检-CXR/214-0006499257/zryhyy,202303080578/IMAGE/1.2.840.113564.345048834188.16548.638138631708049565.2277.95/DX.10.127.133.1163.1209.198.20230308090815.dcm	no abnormality	(20,30]
male	normal	0.00384032	0.00955501	0.00615976	0.01577	0.0216101	0.0236727	0.011336	/nas/dcm/zryhyy/体检-CXR/244-0006504442/zryhyy,202303130252/IMAGE/1.2.840.113564.345048834188.10492.638142920414689172.707.36/DX.10.138.1185.1124.1102.1105.20230313081605.dcm	no abnormality	(30,40]
female	normal	0.00442706	0.0302171	0.00912342	0.00840462	0.0219585	0.024291	0.0103791	/nas/dcm/zryhyy/体检-CXR/266-0006504825/zryhyy,202304180641/IMAGE/1.2.840.113564.345048834188.19384.638174060498038968.1899.70/DX.10.127.133.1163.1209.198.20230418091602.dcm	no abnormality	(20,30]
male	normal	0.00584405	0.00637662	0.0218906	0.00652092	0.0205786	0.026491	0.0170868	/nas/dcm/zryhyy/体检-CXR/145-0006509651/zryhyy,202303140692/IMAGE/1.2.840.113564.345048834188.32760.638143839067895256.2102.20/DX.10.127.133.1163.1209.198.20230314094700.dcm	no abnormality	(30,40]
female	normal	0.00378636	0.00586752	0.00544144	0.00587758	0.0213062	0.0228099	0.0107516	/nas/dcm/zryhyy/体检-CXR/288-0006509740/zryhyy,202303140337/IMAGE/1.2.840.113564.345048834188.32760.638143790719170018.1749.63/DX.10.127.133.1163.1209.198.20230314082625.dcm	no abnormality	(20,30]
male	normal	0.0267623	0.0512105	0.0935309	0.125627	0.0306529	0.0453805	0.0220604	/nas/dcm/zryhyy/体检-CXR/026-0006512948/zryhyy,202303150455/IMAGE/1.2.840.113564.345048834188.24872.638144663438851522.1011.30/DX.10.127.133.1163.1209.198.20230315084124.dcm	no abnormality	(30,40]
female	normal	0.0140773	0.0421973	0.00676416	0.00900445	0.0224757	0.0322491	0.0314226	/nas/dcm/zryhyy/体检-CXR/295-0006515827/zryhyy,202303150280/IMAGE/1.2.840.113564.345048834188.24872.638144647245545052.837.58/DX.10.127.133.1163.1209.198.20230315081431.dcm	no abnormality	(20,30]
male	normal	0.0114233	0.029053	0.00698235	0.0440178	0.0201534	0.0305774	0.0138311	/nas/dcm/zryhyy/体检-CXR/291-0006518711/zryhyy,202303170688/IMAGE/1.2.840.113564.345048834188.7440.638146422574882164.671.66/DX.10.127.133.1163.1209.198.20230317093254.dcm	no abnormality	(30,40]
male	normal	0.00464848	0.0112779	0.00680271	0.00926812	0.0238583	0.0290001	0.0153537	/nas/dcm/zryhyy/体检-CXR/311-0006518714/zryhyy,202303160647/IMAGE/1.2.840.113564.345048834188.21696.638145550466722278.697.15/DX.10.127.133.1163.1209.198.20230316091922.dcm	no abnormality	(20,30]
male	normal	0.0462728	0.713696	0.00743427	0.211215	0.02363	0.0247644	0.0206726	/nas/dcm/zryhyy/体检-CXR/237-0006518782/zryhyy,202303170132/IMAGE/1.2.840.113564.345048834188.7440.638146366978071152.126.38/DX.10.127.133.1163.1209.198.20230317080015.dcm	old pulmonary tuberculosis	(30,40]
male	normal	0.0149621	0.0294026	0.00716567	0.0658931	0.0264166	0.0270372	0.0428112	/nas/dcm/zryhyy/体检-CXR/064-0006521567/zryhyy,202303200874/IMAGE/1.2.840.113564.345048834188.37576.638149036777594030.1143.41/DX.10.127.133.1163.1209.198.20230320101009.dcm	no abnormality	(30,40]
male	normal	0.00946524	0.00639452	0.0197946	0.0197184	0.0268891	0.0232678	0.027552	/nas/dcm/zryhyy/体检-CXR/307-0006526689/zryhyy,202303210697/IMAGE/1.2.840.113564.345048834188.24420.638149878962546067.1088.15/DX.10.127.133.1163.1209.198.20230321093329.dcm	no abnormality	(20,30]
male	normal	0.00556257	0.0493481	0.0124772	0.027838	0.0217859	0.0253115	0.0183848	/nas/dcm/zryhyy/体检-CXR/199-0006526709/zryhyy,202303210563/IMAGE/1.2.840.113564.345048834188.24420.638149861603604038.952.55/DX.10.127.133.1163.1209.198.20230321090434.dcm	no abnormality	(30,40]
male	normal	0.00426968	0.00633717	0.0247427	0.0123544	0.0208628	0.0444697	0.0102693	/nas/dcm/zryhyy/体检-CXR/092-0006526737/zryhyy,202303210449/IMAGE/1.2.840.113564.345048834188.24420.638149847833611373.838.98/DX.10.127.133.1163.1209.198.20230321084137.dcm	no abnormality	(20,30]
female	normal	0.0137543	0.140003	0.0125885	0.0105127	0.0301311	0.0248117	0.0155707	/nas/dcm/zryhyy/体检-CXR/097-0006529999/zryhyy,202303220601/IMAGE/1.2.840.113564.345048834188.15476.638150728434268812.657.16/DX.10.127.133.1163.1209.198.20230322090942.dcm	no abnormality	(30,40]
male	normal	0.0714979	0.0975158	0.817967	0.231649	0.334206	0.0554845	0.251733	/nas/dcm/zryhyy/体检-CXR/297-0006530043/zryhyy,202303220576/IMAGE/1.2.840.113564.345048834188.15476.638150726024376319.631.4/DX.10.127.133.1163.1209.198.20230322090548.dcm	other abnormalities	(20,30]
female	normal	0.00552728	0.0139279	0.00600732	0.0108563	0.0227694	0.0236424	0.013417	/nas/dcm/zryhyy/体检-CXR/216-0006530069/zryhyy,202303220800/IMAGE/1.2.840.113564.345048834188.15476.638150754387114364.853.27/DX.10.127.133.1163.1209.198.20230322095235.dcm	no abnormality	(20,30]
female	normal	0.00671526	0.0323379	0.00690837	0.0164453	0.0248417	0.0241982	0.0211701	/nas/dcm/zryhyy/体检-CXR/038-0006530127/zryhyy,202303220979/IMAGE/1.2.840.113564.345048834188.15476.638150779971796069.1026.35/DX.10.127.133.1163.1209.198.20230322103515.dcm	no abnormality	(30,40]
female	normal	0.0044997	0.0148697	0.0115406	0.00779813	0.0229817	0.0292824	0.014811	/nas/dcm/zryhyy/体检-CXR/034-0006532747/zryhyy,202303230621/IMAGE/1.2.840.113564.345048834188.13004.638151600918079195.612.2/DX.10.127.133.1163.1209.198.20230323092333.dcm	no abnormality	(20,30]
female	normal	0.004077	0.0106264	0.00601621	0.0155941	0.0235251	0.0227716	0.0139962	/nas/dcm/zryhyy/体检-CXR/181-0006535544/zryhyy,202303240562/IMAGE/1.2.840.113564.345048834188.35764.638152455463245367.533.10/DX.10.127.133.1163.1209.198.20230324090744.dcm	no abnormality	(20,30]
female	normal	0.00376907	0.0065864	0.00831151	0.00599714	0.021754	0.0290317	0.0231297	/nas/dcm/zryhyy/体检-CXR/268-0006535546/exam/GFGKN5KC/RDXHJ4PE/I0000000	no abnormality	(30,40]
male	normal	0.00597946	0.0411168	0.391717	0.0127941	0.0264721	0.022827	0.0324074	/nas/dcm/zryhyy/体检-CXR/119-0006537012/zryhyy,202304260525/IMAGE/1.2.840.113564.345048834188.6600.638180959942195278.538.20/DX.10.127.133.1163.1209.198.20230426085242.dcm	no abnormality	(30,40]
female	normal	0.00431102	0.00707244	0.00631004	0.00679501	0.0291579	0.0250593	0.0195405	/nas/dcm/zryhyy/体检-CXR/075-0006538062/zryhyy,202303270694/IMAGE/1.2.840.113564.345048834188.16648.638155061218227667.772.36/DX.10.127.133.1163.1209.198.20230327093055.dcm	no abnormality	(20,30]
male	normal	0.00366892	0.0083121	0.0101539	0.00772027	0.0212647	0.0239067	0.0120428	/nas/dcm/zryhyy/体检-CXR/189-0006542649/zryhyy,202303280585/IMAGE/1.2.840.113564.345048834188.12440.638155909219805793.598.30/DX.10.127.133.1163.1209.198.20230328090407.dcm	no abnormality	(30,40]
male	normal	0.00503799	0.0178806	0.00769334	0.0227371	0.0214274	0.0291213	0.0156978	/nas/dcm/zryhyy/体检-CXR/193-0006542797/exam/VUCMB5ZJ/YNZDZGO0/I0000000	no abnormality	(20,30]
male	normal	0.00516706	0.0170817	0.00993454	0.0363706	0.0286095	0.0323386	0.0222702	/nas/dcm/zryhyy/体检-CXR/279-0006548566/zryhyy,202303300200/IMAGE/1.2.840.113564.345048834188.14324.638157606273466048.166.14/DX.10.127.133.1163.1209.198.20230330081219.dcm	no abnormality	(30,40]
female	normal	0.0554862	0.204763	0.00959576	0.0199715	0.0264951	0.0248888	0.0185133	/nas/dcm/zryhyy/体检-CXR/028-0006548572/exam/4K3MB52O/TYHFTXZP/I0000000	no abnormality	(40,50]
female	normal	0.00481105	0.0277722	0.00866336	0.008783	0.0224927	0.0261428	0.011072	/nas/dcm/zryhyy/体检-CXR/123-0006550937/zryhyy,202303310711/IMAGE/1.2.840.113564.345048834188.14324.638158525251309594.2562.93/DX.10.127.133.1163.1209.198.20230331094401.dcm	no abnormality	(30,40]
female	normal	0.00445829	0.00926403	0.00680258	0.0272659	0.0221909	0.0292258	0.0113774	/nas/dcm/zryhyy/体检-CXR/261-0006553462/zryhyy,202304030799/IMAGE/1.2.840.113564.345048834188.26476.638161127541211120.790.37/DX.10.127.133.1163.1209.198.20230403100115.dcm	no abnormality	(20,30]
male	normal	0.0101609	0.076067	0.313573	0.0152829	0.0216545	0.0237152	0.0116867	/nas/dcm/zryhyy/体检-CXR/144-0006558103/zryhyy,202304060623/IMAGE/1.2.840.113564.345048834188.4176.638163695924589882.958.81/DX.10.127.133.1163.1209.198.20230406092152.dcm	no abnormality	(30,40]
female	normal	0.00532436	0.0227662	0.00692114	0.00623619	0.0226309	0.0233721	0.0226138	/nas/dcm/zryhyy/体检-CXR/223-0006558156/zryhyy,202304040761/IMAGE/1.2.840.113564.345048834188.7868.638161977167063769.748.71/DX.10.127.133.1163.1209.198.20230404093716.dcm	no abnormality	(20,30]
male	normal	0.0115287	0.0512587	0.0100038	0.0264837	0.0253473	0.0597424	0.0295879	/nas/dcm/zryhyy/体检-CXR/269-0006561124/zryhyy,202304060616/IMAGE/1.2.840.113564.345048834188.4176.638163694462869882.951.75/DX.10.127.133.1163.1209.198.20230406091929.dcm	no abnormality	(30,40]
male	normal	0.0937129	0.699983	0.0106196	0.696052	0.0713578	0.0841348	0.0412587	/nas/dcm/zryhyy/体检-CXR/044-0006567625/zryhyy,202304100856/IMAGE/1.2.840.113564.345048834188.32964.638167178726854857.827.72/DX.10.127.133.1163.1209.198.20230410100635.dcm	active pulmonary tuberculosis	(30,40]
male	normal	0.0232099	0.0818414	0.0179248	0.0234676	0.0224136	0.0311071	0.0233416	/nas/dcm/zryhyy/体检-CXR/290-0006567680/zryhyy,202304100584/IMAGE/1.2.840.113564.345048834188.32964.638167141663818367.556.34/DX.10.127.133.1163.1209.198.20230410090435.dcm	no abnormality	(30,40]
female	normal	0.00429064	0.00593738	0.0054241	0.00578164	0.0207207	0.0228029	0.0118637	/nas/dcm/zryhyy/体检-CXR/012-0006567705/zryhyy,202304070454/IMAGE/1.2.840.113564.345048834188.13488.638164541082121196.1236.22/DX.10.127.133.1163.1209.198.20230407085021.dcm	no abnormality	(20,30]
female	normal	0.421427	0.260111	0.015871	0.900054	0.0386544	0.229632	0.0367465	/nas/dcm/zryhyy/体检-CXR/158-0006567994/zryhyy,202304070840/IMAGE/1.2.840.113564.345048834188.13488.638164589993540606.1618.96/DX.10.127.133.1163.1209.198.20230407101150.dcm	active pulmonary tuberculosis	(20,30]
female	normal	0.00405984	0.0194836	0.00661335	0.00626538	0.0236013	0.0264558	0.0142651	/nas/dcm/zryhyy/体检-CXR/212-0006568025/zryhyy,202304070725/IMAGE/1.2.840.113564.345048834188.13488.638164573421308951.1503.33/DX.10.127.133.1163.1209.198.20230407094410.dcm	no abnormality	(20,30]
female	normal	0.0680537	0.0594693	0.00922909	0.214833	0.022435	0.0389184	0.0122381	/nas/dcm/zryhyy/体检-CXR/313-0006569082/zryhyy,202306050634/IMAGE/1.2.840.113564.345048834188.41052.638215533515629516.695.33/DX.10.127.133.1163.1209.198.20230605091526.dcm	no abnormality	(20,30]
male	normal	0.00529262	0.00975668	0.00647427	0.0100384	0.0325272	0.0232759	0.0236256	/nas/dcm/zryhyy/体检-CXR/230-0006572434/zryhyy,202304110451/IMAGE/1.2.840.113564.345048834188.32964.638167988887112499.2577.10/DX.10.127.133.1163.1209.198.20230411083640.dcm	no abnormality	(20,30]
male	normal	0.00539235	0.00722661	0.00648793	0.00595149	0.0210334	0.0252292	0.0100854	/nas/dcm/zryhyy/体检-CXR/101-0006572589/zryhyy,202304110600/IMAGE/1.2.840.113564.345048834188.32964.638168006184589632.2723.88/DX.10.127.133.1163.1209.198.20230411090527.dcm	no abnormality	(20,30]
female	normal	0.0043715	0.00815008	0.0108457	0.00667591	0.022316	0.0313363	0.0214914	/nas/dcm/zryhyy/体检-CXR/217-0006578320/zryhyy,202304130761/IMAGE/1.2.840.113564.345048834188.24156.638169759177636816.1305.54/DX.10.127.133.1163.1209.198.20230413094711.dcm	no abnormality	(20,30]
female	normal	0.018034	0.0328498	0.00921179	0.0834581	0.0402573	0.0232542	0.0918793	/nas/dcm/zryhyy/体检-CXR/224-0006592504/zryhyy,202304180685/IMAGE/1.2.840.113564.345048834188.19384.638174067415874356.1943.0/DX.10.127.133.1163.1209.198.20230418092737.dcm	no abnormality	(60,70]
female	normal	0.00582823	0.0171307	0.00754132	0.0286829	0.0206766	0.0298668	0.0114022	/nas/dcm/zryhyy/体检-CXR/041-0006592538/zryhyy,202304190571/IMAGE/1.2.840.113564.345048834188.40120.638174914240120480.936.86/DX.10.127.133.1163.1209.198.20230419085630.dcm	no abnormality	(20,30]
male	normal	0.0304939	0.100223	0.0081886	0.0155934	0.0307908	0.0252868	0.0144343	/nas/dcm/zryhyy/体检-CXR/267-0006592576/zryhyy,202304190433/IMAGE/1.2.840.113564.345048834188.40120.638174897885351322.802.5/DX.10.127.133.1163.1209.198.20230419082915.dcm	no abnormality	(40,50]
female	normal	0.00899707	0.0158152	0.00601849	0.0329249	0.0226314	0.0256039	0.0112208	/nas/dcm/zryhyy/体检-CXR/286-0006592669/zryhyy,202304190693/IMAGE/1.2.840.113564.345048834188.40120.638174928825215256.1060.52/DX.10.127.133.1163.1209.198.20230419092053.dcm	no abnormality	(20,30]
female	normal	0.00499243	0.0114491	0.0105757	0.00961902	0.0269269	0.0242159	0.0364071	/nas/dcm/zryhyy/体检-CXR/048-0006592822/zryhyy,202304190368/IMAGE/1.2.840.113564.345048834188.40120.638174893548074469.736.90/DX.10.127.133.1163.1209.198.20230419082223.dcm	no abnormality	(40,50]
male	normal	0.00678264	0.0706939	0.00699006	0.0339461	0.022087	0.0253039	0.0120002	/nas/dcm/zryhyy/体检-CXR/283-0006595545/zryhyy,202304200270/IMAGE/1.2.840.113564.345048834188.6512.638175752707110322.297.42/DX.10.127.133.1163.1209.198.20230420081400.dcm	no abnormality	(30,40]
male	normal	0.0141425	0.0699237	0.00781241	0.0269667	0.0364584	0.0236435	0.0218618	/nas/dcm/zryhyy/体检-CXR/238-0006595550/zryhyy,202304200447/IMAGE/1.2.840.113564.345048834188.6512.638175766878650300.471.96/DX.10.127.133.1163.1209.198.20230420083737.dcm	no abnormality	(30,40]
male	normal	0.00559807	0.0949723	0.00749548	0.0199175	0.0245782	0.0239758	0.0151286	/nas/dcm/zryhyy/体检-CXR/131-0006595847/zryhyy,202306280496/IMAGE/1.2.840.113564.345048834188.55224.638235387795351595.675.64/DX.10.127.133.1163.1209.198.20230628084542.dcm	no abnormality	(40,50]
male	normal	0.0254611	0.0824938	0.0071855	0.0810658	0.0571791	0.0273874	0.0164337	/nas/dcm/zryhyy/体检-CXR/301-0006597603/zryhyy,202306300572/IMAGE/1.2.840.113564.345048834188.12116.638237134122205239.568.34/DX.10.127.133.1163.1209.198.20230630091639.dcm	no abnormality	(20,30]
male	normal	0.0391146	0.135259	0.0083804	0.189545	0.0219858	0.0253096	0.016571	/nas/dcm/zryhyy/体检-CXR/172-0006607401/zryhyy,202304250559/IMAGE/1.2.840.113564.345048834188.29672.638180102185136059.777.95/DX.10.127.133.1163.1209.198.20230425090318.dcm	no abnormality	(40,50]
male	normal	0.00537352	0.00829728	0.00654222	0.0124734	0.0212984	0.0232128	0.014003	/nas/dcm/zryhyy/体检-CXR/280-0006607461/zryhyy,202304250843/IMAGE/1.2.840.113564.345048834188.29672.638180160674661424.1056.58/DX.10.127.133.1163.1209.198.20230425104058.dcm	no abnormality	(30,40]
male	normal	0.00933807	0.0244353	0.0112587	0.0229375	0.0334135	0.0248121	0.0525685	/nas/dcm/zryhyy/体检-CXR/233-0006607496/zryhyy,202305060575/IMAGE/1.2.840.113564.345048834188.5228.638189607526541752.1011.37/DX.10.127.133.1163.1209.198.20230506090522.dcm	no abnormality	(20,30]
female	normal	0.00438719	0.00680156	0.0071903	0.00729183	0.0231154	0.0341958	0.0115162	/nas/dcm/zryhyy/体检-CXR/004-0006607676/zryhyy,202304240525/IMAGE/1.2.840.113564.345048834188.22024.638179238048127465.1411.48/DX.10.127.133.1163.1209.198.20230424090251.dcm	no abnormality	(20,30]
female	normal	0.00557789	0.0105149	0.016787	0.0132002	0.0232515	0.0307872	0.0144707	/nas/dcm/zryhyy/体检-CXR/116-0006609978/zryhyy,202304260516/IMAGE/1.2.840.113564.345048834188.6600.638180958561593417.529.11/DX.10.127.133.1163.1209.198.20230426085020.dcm	no abnormality	(20,30]
male	normal	0.00459688	0.0103716	0.0178534	0.00851854	0.0203198	0.0240788	0.0152333	/nas/dcm/zryhyy/体检-CXR/206-0006612408/zryhyy,202304270548/IMAGE/1.2.840.113564.345048834188.44296.638181833529393627.535.10/DX.10.127.133.1163.1209.198.20230427090838.dcm	no abnormality	(30,40]
female	normal	0.00581593	0.0120469	0.00822158	0.0111996	0.0231852	0.0277519	0.0208102	/nas/dcm/zryhyy/体检-CXR/167-0006612473/zryhyy,202304270334/IMAGE/1.2.840.113564.345048834188.44296.638181810965969318.322.32/DX.10.127.133.1163.1209.198.20230427083122.dcm	no abnormality	(20,30]
male	normal	0.00504147	0.0119065	0.00895278	0.00950565	0.0267127	0.0340181	0.0133461	/nas/dcm/zryhyy/体检-CXR/132-0006614728/zryhyy,202304280347/IMAGE/1.2.840.113564.345048834188.34516.638182675168803988.330.89/DX.10.127.133.1163.1209.198.20230428083125.dcm	no abnormality	(20,30]
male	normal	0.005295	0.0215396	0.0063443	0.0107169	0.0206238	0.022836	0.0141318	/nas/dcm/zryhyy/体检-CXR/168-0006614801/zryhyy,202304280515/IMAGE/1.2.840.113564.345048834188.34516.638182696779225846.493.73/DX.10.127.133.1163.1209.198.20230428090725.dcm	no abnormality	(30,40]
male	normal	0.0336827	0.124965	0.0100621	0.058606	0.028558	0.0244427	0.0197917	/nas/dcm/zryhyy/体检-CXR/149-0006625401/zryhyy,202305050440/IMAGE/1.2.840.113564.345048834188.2996.638188724771668463.2037.56/DX.10.127.133.1163.1209.198.20230505083418.dcm	no abnormality	(30,40]
male	normal	0.00691226	0.0163153	0.00958151	0.0344929	0.0249525	0.0641171	0.0177577	/nas/dcm/zryhyy/体检-CXR/240-0006625416/zryhyy,202305050499/IMAGE/1.2.840.113564.345048834188.2996.638188732368734194.2096.80/DX.10.127.133.1163.1209.198.20230505084657.dcm	no abnormality	(40,50]
male	normal	0.00562738	0.0308762	0.00857446	0.0120656	0.0322191	0.0363834	0.0283174	/nas/dcm/zryhyy/体检-CXR/056-0006625427/zryhyy,202305050308/IMAGE/1.2.840.113564.345048834188.2996.638188712990054912.1905.20/DX.10.127.133.1163.1209.198.20230505081437.dcm	no abnormality	(30,40]
female	normal	0.00432499	0.00584253	0.0121313	0.00583122	0.0206257	0.026889	0.0104769	/nas/dcm/zryhyy/体检-CXR/032-0006628600/zryhyy,202306260566/IMAGE/1.2.840.113564.345048834188.45168.638233669998325177.2283.44/DX.10.127.133.1163.1209.198.20230626090336.dcm	no abnormality	(20,30]
female	normal	0.00363098	0.00594842	0.00653994	0.00571494	0.0206119	0.0228797	0.0102257	/nas/dcm/zryhyy/体检-CXR/003-0006628652/zryhyy,202305060595/IMAGE/1.2.840.113564.345048834188.5228.638189611818422029.1031.43/DX.10.127.133.1163.1209.198.20230506091236.dcm	no abnormality	(20,30]
female	normal	0.0903163	0.0521665	0.00556129	0.740687	0.0211398	0.0228874	0.0109123	/nas/dcm/zryhyy/体检-CXR/063-0006628661/zryhyy,202305060460/IMAGE/1.2.840.113564.345048834188.5228.638189592893239434.897.86/DX.10.127.133.1163.1209.198.20230506084113.dcm	active pulmonary tuberculosis	(20,30]
male	normal	0.00785791	0.013185	0.0110774	0.0596376	0.0210589	0.0608628	0.0196831	/nas/dcm/zryhyy/体检-CXR/022-0006632290/zryhyy,202305080640/IMAGE/1.2.840.113564.345048834188.21236.638191344047361506.638.28/DX.10.127.133.1163.1209.198.20230508091937.dcm	no abnormality	(20,30]
male	normal	0.00735764	0.0198623	0.00595718	0.0240247	0.0204618	0.0261954	0.0173493	/nas/dcm/zryhyy/体检-CXR/220-0006638796/zryhyy,202305100606/IMAGE/1.2.840.113564.345048834188.22264.638193060818686533.2672.46/DX.10.127.133.1163.1209.198.20230510090148.dcm	no abnormality	(30,40]
male	normal	0.00396547	0.00721607	0.0094436	0.00754607	0.0252489	0.0259201	0.0103547	/nas/dcm/zryhyy/体检-CXR/227-0006638818/zryhyy,202305100541/IMAGE/1.2.840.113564.345048834188.22264.638193054435465053.2608.16/DX.10.127.133.1163.1209.198.20230510085013.dcm	no abnormality	(30,40]
male	normal	0.00432407	0.012737	0.0283964	0.00650165	0.0209875	0.0291179	0.0130448	/nas/dcm/zryhyy/体检-CXR/147-0006641946/zryhyy,202305110646/IMAGE/1.2.840.113564.345048834188.22576.638193937760519226.2021.36/DX.10.127.133.1163.1209.198.20230511092230.dcm	no abnormality	(20,30]
female	normal	0.0950841	0.0745146	0.00685115	0.510299	0.0298847	0.02288	0.0221538	/nas/dcm/zryhyy/体检-CXR/194-0006644992/zryhyy,202305120305/IMAGE/1.2.840.113564.345048834188.18256.638194760522015797.835.96/DX.10.127.133.1163.1209.198.20230512081418.dcm	active pulmonary tuberculosis	(20,30]
male	normal	0.00392567	0.0169786	0.0106725	0.00803122	0.0211372	0.0251658	0.022773	/nas/dcm/zryhyy/体检-CXR/255-0006645017/zryhyy,202305120543/IMAGE/1.2.840.113564.345048834188.18256.638194782323845808.1071.83/DX.10.127.133.1163.1209.198.20230512085102.dcm	no abnormality	(40,50]
female	normal	0.00445363	0.00994221	0.01024	0.00754605	0.0242085	0.0391657	0.010239	/nas/dcm/zryhyy/体检-CXR/153-0006645039/zryhyy,202305150765/IMAGE/1.2.840.113564.345048834188.12292.638197401352741296.723.17/DX.10.127.133.1163.1209.198.20230515093505.dcm	no abnormality	(20,30]
male	normal	0.00417195	0.00708494	0.010715	0.00786115	0.020527	0.0353857	0.0111563	/nas/dcm/zryhyy/体检-CXR/016-0006645162/zryhyy,202305120478/IMAGE/1.2.840.113564.345048834188.18256.638194773155082573.1007.44/DX.10.127.133.1163.1209.198.20230512083519.dcm	no abnormality	(20,30]
male	normal	0.00817027	0.160964	0.00814477	0.0195612	0.0226634	0.0249697	0.0402348	/nas/dcm/zryhyy/体检-CXR/303-0006653789/zryhyy,202305260603/IMAGE/1.2.840.113564.345048834188.28264.638206887965058403.583.91/DX.10.127.133.1163.1209.198.20230526090605.dcm	no abnormality	(30,40]
female	normal	0.0059082	0.00814444	0.00852766	0.0149316	0.0359419	0.023962	0.0168001	/nas/dcm/zryhyy/体检-CXR/018-0006656250/zryhyy,202305190440/IMAGE/1.2.840.113564.345048834188.21512.638200823171349258.487.77/DX.10.127.133.1163.1209.198.20230519083817.dcm	no abnormality	(30,40]
female	normal	0.00478935	0.0124277	0.00808334	0.00737378	0.0297309	0.0320965	0.0235495	/nas/dcm/zryhyy/体检-CXR/111-0006657500/zryhyy,202305240842/IMAGE/1.2.840.113564.345048834188.45396.638205196609309454.1119.28/DX.10.127.133.1163.1209.198.20230524100727.dcm	no abnormality	(30,40]
female	normal	0.00379116	0.0114146	0.00635661	0.00747901	0.0223968	0.0269004	0.01158	/nas/dcm/zryhyy/体检-CXR/102-0006672553/zryhyy,202305230939/IMAGE/1.2.840.113564.345048834188.48404.638204355354591567.2056.28/DX.10.127.133.1163.1209.198.20230523104513.dcm	no abnormality	(30,40]
male	normal	0.0156001	0.0483931	0.0139509	0.0627131	0.0341407	0.0349382	0.0386983	/nas/dcm/zryhyy/体检-CXR/304-0006672638/zryhyy,202305230790/IMAGE/1.2.840.113564.345048834188.48404.638204329437161146.1911.89/DX.10.127.133.1163.1209.198.20230523100209.dcm	no abnormality	(40,50]
male	normal	0.00378553	0.00827845	0.0063349	0.00595763	0.0205196	0.0228785	0.010321	/nas/dcm/zryhyy/体检-CXR/062-0006677526/zryhyy,202305240604/IMAGE/1.2.840.113564.345048834188.45396.638205159044269071.884.57/DX.10.127.133.1163.1209.198.20230524090454.dcm	no abnormality	(40,50]
male	normal	0.00461215	0.0117255	0.010874	0.00818647	0.0207622	0.0232414	0.0103819	/nas/dcm/zryhyy/体检-CXR/065-0006679725/zryhyy,202305250760/IMAGE/1.2.840.113564.345048834188.44176.638206055429198902.787.17/DX.10.127.133.1163.1209.198.20230525095849.dcm	no abnormality	(30,40]
male	normal	0.0610828	0.106844	0.0105943	0.314875	0.0295341	0.0437139	0.0323182	/nas/dcm/zryhyy/体检-CXR/025-0006682932/zryhyy,202305260767/IMAGE/1.2.840.113564.345048834188.28264.638206911007560261.744.27/DX.10.127.133.1163.1209.198.20230526094435.dcm	no abnormality	(40,50]
female	normal	0.00717196	0.015839	0.00658956	0.0123468	0.0228421	0.0234528	0.0151647	/nas/dcm/zryhyy/体检-CXR/161-0006682967/zryhyy,202305260542/IMAGE/1.2.840.113564.345048834188.28264.638206879880495168.524.58/DX.10.127.133.1163.1209.198.20230526085239.dcm	no abnormality	(20,30]
male	normal	0.00368445	0.00651306	0.0153494	0.0103844	0.0201207	0.0227267	0.0157695	/nas/dcm/zryhyy/体检-CXR/106-0006691484/zryhyy,202305300670/IMAGE/1.2.840.113564.345048834188.41660.638210361348335038.865.8/DX.10.127.133.1163.1209.198.20230530093501.dcm	no abnormality	(30,40]
male	normal	0.00536337	0.0179221	0.00987329	0.0429188	0.0214074	0.0493232	0.0132676	/nas/dcm/zryhyy/体检-CXR/033-0006697634/zryhyy,202306010689/IMAGE/1.2.840.113564.345048834188.69008.638212098005963958.664.28/DX.10.127.133.1163.1209.198.20230601094934.dcm	no abnormality	(30,40]
male	normal	0.00357666	0.0457777	0.018008	0.00844306	0.0204807	0.0228817	0.0164762	/nas/dcm/zryhyy/体检-CXR/281-0006697642/zryhyy,202306010223/IMAGE/1.2.840.113564.345048834188.69008.638212036558982803.199.17/DX.10.127.133.1163.1209.198.20230601080702.dcm	no abnormality	(20,30]
male	normal	0.0362314	0.124803	0.00773571	0.0742134	0.0239396	0.0283495	0.0314926	/nas/dcm/zryhyy/体检-CXR/179-0006700401/zryhyy,202306020315/IMAGE/1.2.840.113564.345048834188.69008.638212907396205609.2173.22/DX.10.127.133.1163.1209.198.20230602081829.dcm	no abnormality	(30,40]
female	normal	0.0073428	0.0125236	0.00861965	0.0166033	0.0241333	0.0258497	0.016085	/nas/dcm/zryhyy/体检-CXR/015-0006703073/zryhyy,202306050529/IMAGE/1.2.840.113564.345048834188.41052.638215520842314288.590.5/DX.10.127.133.1163.1209.198.20230605085436.dcm	no abnormality	(20,30]
female	normal	0.00544831	0.0282418	0.00755725	0.0134727	0.021479	0.0224337	0.0220811	/nas/dcm/zryhyy/体检-CXR/030-0006703147/zryhyy,202306050721/IMAGE/1.2.840.113564.345048834188.41052.638215549100844022.781.85/DX.10.127.133.1163.1209.198.20230605094202.dcm	no abnormality	(30,40]
male	normal	0.00512123	0.0170448	0.00736451	0.0112447	0.0236388	0.0240244	0.0290318	/nas/dcm/zryhyy/体检-CXR/099-0006704078/zryhyy,202306050677/IMAGE/1.2.840.113564.345048834188.41052.638215539235536005.738.54/DX.10.127.133.1163.1209.198.20230605092538.dcm	no abnormality	(30,40]
female	normal	0.00549121	0.0234828	0.00710521	0.0270971	0.0228443	0.0250302	0.0192181	/nas/dcm/zryhyy/体检-CXR/262-0006708917/zryhyy,202306300484/IMAGE/1.2.840.113564.345048834188.12116.638237120023670616.481.4/DX.10.127.133.1163.1209.198.20230630085307.dcm	no abnormality	(40,50]
female	normal	0.00487324	0.00695212	0.00763849	0.00755609	0.0305316	0.03441	0.0124181	/nas/dcm/zryhyy/体检-CXR/117-0006712151/zryhyy,202306070607/IMAGE/1.2.840.113564.345048834188.11396.638217256970482098.589.73/DX.10.127.133.1163.1209.198.20230607090740.dcm	no abnormality	(40,50]
female	normal	0.00569068	0.0153088	0.00551592	0.00918666	0.142609	0.022958	0.0449285	/nas/dcm/zryhyy/体检-CXR/135-0006714722/zryhyy,202306080641/IMAGE/1.2.840.113564.345048834188.11396.638218129541646089.2566.46/DX.10.127.133.1163.1209.198.20230608092203.dcm	no abnormality	(-Inf,20]
male	normal	0.00509714	0.0121702	0.0248117	0.0188993	0.0290444	0.0439031	0.0270051	/nas/dcm/zryhyy/体检-CXR/178-0006714795/zryhyy,202306080525/IMAGE/1.2.840.113564.345048834188.11396.638218113336331466.2451.13/DX.10.127.133.1163.1209.198.20230608085500.dcm	no abnormality	(30,40]
female	normal	0.00676186	0.0212666	0.00871623	0.0296815	0.021985	0.0265397	0.0199412	/nas/dcm/zryhyy/体检-CXR/187-0006720307/zryhyy,202306120283/IMAGE/1.2.840.113564.345048834188.39816.638221544913380574.277.52/DX.10.127.133.1163.1209.198.20230612081416.dcm	no abnormality	(20,30]
male	normal	0.00702729	0.017985	0.00718944	0.00731778	0.0419067	0.0239885	0.0226309	/nas/dcm/zryhyy/体检-CXR/010-0006734941/zryhyy,202306160501/IMAGE/1.2.840.113564.345048834188.6632.638225024729021111.896.13/DX.10.127.133.1163.1209.198.20230616085400.dcm	no abnormality	(20,30]
female	normal	0.00553188	0.0228102	0.00914674	0.0084833	0.052486	0.0230451	0.0253595	/nas/dcm/zryhyy/体检-CXR/296-0006742429/zryhyy,202306200195/IMAGE/1.2.840.113564.345048834188.37040.638228448280477191.2203.39/DX.10.127.133.1163.1209.198.20230620080017.dcm	no abnormality	(30,40]
female	normal	0.0240135	0.111865	0.348389	0.0430066	0.16763	0.0389257	0.413913	/nas/dcm/zryhyy/体检-CXR/165-0006754888/zryhyy,202306260731/IMAGE/1.2.840.113564.345048834188.45168.638233693235667188.2443.25/DX.10.127.133.1163.1209.198.20230626094131.dcm	no abnormality	(30,40]
male	normal	0.00821323	0.0454989	0.00708202	0.133011	0.0257869	0.288623	0.0293482	/nas/dcm/zryhyy/体检-CXR/084-0006757277/zryhyy,202306270648/IMAGE/1.2.840.113564.345048834188.41080.638234542843425164.1639.85/DX.10.127.133.1163.1209.198.20230627091728.dcm	no abnormality	(30,40]
male	normal	0.124513	0.882531	0.00805769	0.251729	0.0402189	0.0622318	0.0360133	/nas/dcm/zryhyy/体检-CXR/093-0006758278/zryhyy,202306270480/IMAGE/1.2.840.113564.345048834188.41080.638234520136325619.1472.1/DX.10.127.133.1163.1209.198.20230627084003.dcm	active pulmonary tuberculosis	(40,50]
female	normal	0.0734422	0.284357	0.00730192	0.125571	0.0227074	0.047957	0.0917376	/nas/dcm/zryhyy/体检-CXR/128-0006762751/zryhyy,202306290231/IMAGE/1.2.840.113564.345048834188.3696.638236227328300660.366.61/DX.10.127.133.1163.1209.198.20230629080522.dcm	no abnormality	(40,50]
male	tb	0.995803	0.775706	0.007366	0.267801	0.433591	0.0272261	0.141637	/nas/dcm/zryhyy/1-CXR/1505-10858813900S/zryhyy,201709251076/IMAGE/1.2.392.200036.9107.500.303.627.62717092510972.121/1.2.392.200036.9107.500.303.627.20170925.150914.10627.dcm	active pulmonary tuberculosis	(20,30]	Confirmed Cases	Smear-positive
male	tb	0.0396032	0.16409	0.00965911	0.0742364	0.0404024	0.0356533	0.0954046	/nas/dcm/zryhyy/1-CXR/0713-11288679500S/zryhyy,201909150170/IMAGE/1.2.392.200046.100.2.1.166320954802.190915093959.1/1.2.392.200046.100.2.1.166320954802.190915093959.1.1.1.dcm	no abnormality	(30,40]	Confirmed Cases	Bacteriologically positive pulmonary tuberculosis
female	tb	0.991085	0.383154	0.0129859	0.901186	0.108391	0.0312649	0.372868	/nas/dcm/zryhyy/1-CXR/0375-11498710702S/zryhyy,202005150614/IMAGE/1.2.410.200049.2.47179663744852.2.1.20200515133043473.57/1.2.410.200049.2.47179663744852.3.1.20200515133135477.34014.dcm	active pulmonary tuberculosis	(40,50]	Confirmed Cases	Bacteriologically positive pulmonary tuberculosis
female	tb	0.629636	0.920349	0.00555639	0.079824	0.0491582	0.0341334	0.0291086	/nas/dcm/zryhyy/1-CXR/1553-11718347400S/zryhyy,201707220319/IMAGE/1.2.410.200049.2.3.100.5000024.2.1.20170722135705205.65/1.2.410.200049.2.3.100.5000024.3.1.20170722135741514.22364.dcm	active pulmonary tuberculosis	(20,30]	Clinically Diagnosed Cases	No sputum examination performed
female	tb	0.975013	0.468096	0.333111	0.982186	0.407444	0.090021	0.866968	/nas/dcm/zryhyy/1-CXR/0441-12203011900S/zryhyy,202007160737/IMAGE/1.2.410.200049.2.48409545761061.2.1.20200716141507378.14/1.2.410.200049.2.48409545761061.3.1.20200716141529916.76885.dcm	active pulmonary tuberculosis	(20,30]	Confirmed Cases	Bacteriologically positive pulmonary tuberculosis
male	tb	0.986534	0.638938	0.00806819	0.993257	0.181878	0.122707	0.228022	/nas/dcm/zryhyy/1-CXR/0451-12321200000S/zryhyy,202005280454/IMAGE/1.2.410.200049.2.47179663744852.2.1.20200528100839840.32/1.2.410.200049.2.47179663744852.3.1.20200528100924038.36776.dcm	active pulmonary tuberculosis	(20,30]	Confirmed Cases	Bacteriologically positive pulmonary tuberculosis
male	normal	0.00876141	0.0252736	0.215653	0.0121843	0.026762	0.0237707	0.0202956	/nas/dcm/zryhyy/体检-CXR/088-J010281975/zryhyy,202304110439/IMAGE/1.2.840.113564.345048834188.32964.638167987440364652.2564.1/DX.10.127.133.1163.1209.198.20230411083416.dcm	no abnormality	(70,80]
female	tb	0.00412796	0.0579412	0.005717	0.00738674	0.023362	0.0231711	0.0104784	/nas/dcm/zryhyy/1-CXR/0193-M000896450/exam/QZH4K2B4/HKFQ1GUH/I1000000	no abnormality	(40,50]	Clinically Diagnosed Cases	Bacteriologically negative pulmonary tuberculosis
female	tb	0.0275386	0.0475906	0.0175728	0.0387869	0.438472	0.0293967	0.961208	/nas/dcm/zryhyy/1-CXR/1531-M001499959/zryhyy,201701030688/IMAGE/1.2.410.200049.2.3.100.5000024.2.1.20170103113016724.72/1.2.410.200049.2.3.100.5000024.3.1.20170103113037689.35331.dcm	other abnormalities	(30,40]	Suspected Cases	No sputum examination performed
male	tb	0.991006	0.730671	0.0353669	0.542499	0.734622	0.8377	0.836451	/nas/dcm/zryhyy/1-CXR/1630-M001751657/zryhyy,201703250415/IMAGE/1.2.410.200049.2.3.100.5000024.2.1.20170325153316161.40/1.2.410.200049.2.3.100.5000024.3.1.20170325153354669.57418.dcm	active pulmonary tuberculosis	(30,40]	Clinically Diagnosed Cases	No sputum examination performed
female	tb	0.994058	0.117246	0.00931178	0.439825	0.0514088	0.0430961	0.236005	/nas/dcm/zryhyy/1-CXR/1457-N000774501/zryhyy,201712070440/IMAGE/1.2.392.200046.100.2.1.166320954802.171207094805.1/1.2.392.200046.100.2.1.166320954802.171207094805.1.1.1.dcm	active pulmonary tuberculosis	(20,30]	Confirmed Cases	Smear-positive

## Sheet: Loc
sex	label	tuberculosis	old_tuberculosis	cardiomegaly	pleural_disease	mass	pneumothorax	pneumonia	path	aires	agegrp	case	lab
female	infection	0.0168577	0.0975184	0.0267959	0.0312968	0.0555175	0.0806375	0.0803457	/nas/dcm/zryhyy/肺部感染-CT/324-0000031333/zryhyy,202301061024/IMAGE/1.3.12.2.1107.5.1.4.74487.30000023010523545442400004554/CT.1.3.12.2.1107.5.1.4.74487.30000023010523545442400004555.dcm	no abnormality	(30,40]
female	tb	0.100362	0.350384	0.0950706	0.232676	0.153997	0.068227	0.325326	/nas/dcm/zryhyy/2-CT/0553-0000050375/zryhyy,202004210260/IMAGE/1.2.392.200036.9116.2.6.1.37.2417525935.1587429174.660271/1.2.392.200036.9116.2.6.1.37.2417525935.1587429174.662696.dcm	old pulmonary tuberculosis	(70,80]	Confirmed Cases	Bacteriologically positive pulmonary tuberculosis
female	tb	0.170374	0.677942	0.340436	0.409477	0.270984	0.103381	0.270369	/nas/dcm/zryhyy/2-CT/1613-0000050711-2/zryhyy,201702210640/IMAGE/1.2.392.200036.9116.2.5.1.3268.2046851466.1487649390.725589/1.2.392.200036.9116.2.5.1.3268.2046851466.1487649390.728551.dcm	old pulmonary tuberculosis	(60,70]	Confirmed Cases	Smear-positive
female	tb	0.414636	0.416499	0.509274	0.991965	0.501429	0.348974	0.700232	/nas/dcm/zryhyy/2-CT/0900-0000052687-1/zryhyy,201905210589/IMAGE/1.2.392.200036.9116.2.5.1.3268.2046851466.1558402939.316731/1.2.392.200036.9116.2.5.1.3268.2046851466.1558402939.319625.dcm	active pulmonary tuberculosis	(60,70]	Confirmed Cases	Bacteriologically positive pulmonary tuberculosis
female	tb	0.082303	0.428594	0.11878	0.126088	0.123664	0.0637177	0.186485	/nas/dcm/zryhyy/2-CT/1429-0000126799-2/zryhyy,201712030181/IMAGE/1.2.392.200036.9116.2.5.1.3268.2046851466.1512267064.49326/1.2.392.200036.9116.2.5.1.3268.2046851466.1512267064.52241.dcm	old pulmonary tuberculosis	(50,60]	Clinically Diagnosed Cases	Culture-negative
female	infection	0.0746655	0.278699	0.134806	0.36982	0.149611	0.0533742	0.1527	/nas/dcm/zryhyy/肺部感染-CT/005-0000153512/zryhyy,202302151438/IMAGE/1.2.392.200036.9116.2.6.1.3268.2046999396.1676442929.340097/CT.1.2.392.200036.9116.2.6.1.3268.2046999396.1676442929.342193.dcm	no abnormality	(50,60]
male	infection	0.191752	0.538198	0.0759678	0.304297	0.120166	0.105215	0.313717	/nas/dcm/zryhyy/肺部感染-CT/424-0000158235-2/zryhyy,202301010287/IMAGE/1.2.392.200036.9116.2.6.1.15596.4012159495.1672550832.651372/CT.1.2.392.200036.9116.2.6.1.15596.4012159495.1672550832.653439.dcm	old pulmonary tuberculosis	(80,90]
female	infection	0.0571503	0.417434	0.104078	0.156136	0.200257	0.0725404	0.0542113	/nas/dcm/zryhyy/肺部感染-CT/419-0000167691-2/zryhyy,202301050004/IMAGE/1.2.392.200036.9116.2.6.1.15596.4012159495.1672845235.929290/CT.1.2.392.200036.9116.2.6.1.15596.4012159495.1672845235.931472.dcm	old pulmonary tuberculosis	(60,70]
male	infection	0.084658	0.349625	0.0331302	0.183681	0.0818273	0.0396663	0.13029	/nas/dcm/zryhyy/肺部感染-CT/290-0000173203/zryhyy,202301070362/IMAGE/1.2.392.200036.9116.2.6.1.15596.4012159495.1673068729.168743/CT.1.2.392.200036.9116.2.6.1.15596.4012159495.1673068729.171130.dcm	no abnormality	(50,60]
male	infection	0.0647927	0.194973	0.0437055	0.111007	0.140425	0.0689222	0.0967484	/nas/dcm/zryhyy/肺部感染-CT/323-0000222946/zryhyy,202301160701/IMAGE/1.2.392.200036.9116.2.6.1.3268.2046999396.1673837412.207272/CT.1.2.392.200036.9116.2.6.1.3268.2046999396.1673837412.209338.dcm	no abnormality	(70,80]
female	infection	0.116598	0.351976	0.188794	0.168832	0.257713	0.0575107	0.209131	/nas/dcm/zryhyy/肺部感染-CT/101-0000279014-2/zryhyy,202301190458/IMAGE/1.2.392.200036.9116.2.6.1.3268.2046999396.1674092615.219221/CT.1.2.392.200036.9116.2.6.1.3268.2046999396.1674092615.221567.dcm	old pulmonary tuberculosis	(60,70]
female	infection	0.0479305	0.195475	0.204551	0.0674844	0.16624	0.0890343	0.0986602	/nas/dcm/zryhyy/肺部感染-CT/481-0000358140/zryhyy,202301181409/IMAGE/1.2.392.200036.9116.2.5.1.3268.2046851466.1674027592.338222/CT.1.2.392.200036.9116.2.5.1.3268.2046851466.1674027592.341203.dcm	no abnormality	(50,60]
male	infection	0.127275	0.40956	0.261733	0.121307	0.350918	0.0630673	0.235302	/nas/dcm/zryhyy/肺部感染-CT/437-0000402906-2/zryhyy,202301100705/IMAGE/1.2.392.200036.9116.2.6.1.3268.2046999396.1673317207.596810/CT.1.2.392.200036.9116.2.6.1.3268.2046999396.1673317207.598820.dcm	old pulmonary tuberculosis	(80,90]
male	infection	0.102501	0.368474	0.0836188	0.0821461	0.0798219	0.0546291	0.132537	/nas/dcm/zryhyy/肺部感染-CT/441-0000422938/zryhyy,202301031539/IMAGE/1.2.392.200036.9116.2.6.1.15596.4012175401.1672738132.333240/CT.1.2.392.200036.9116.2.6.1.15596.4012175401.1672738132.336153.dcm	old pulmonary tuberculosis	(40,50]
female	infection	0.0215095	0.188541	0.200784	0.032441	0.210867	0.0534864	0.0530768	/nas/dcm/zryhyy/肺部感染-CT/377-0000444025/zryhyy,202301050780/IMAGE/1.2.392.200036.9116.2.6.1.15596.4012159495.1672883559.268382/CT.1.2.392.200036.9116.2.6.1.15596.4012159495.1672883559.270607.dcm	no abnormality	(50,60]
male	infection	0.113377	0.42053	0.146955	0.113176	0.107263	0.0458711	0.118237	/nas/dcm/zryhyy/肺部感染-CT/091-0000586205/zryhyy,202301140490/IMAGE/1.2.392.200036.9116.2.6.1.15596.4012159495.1673678616.4036/CT.1.2.392.200036.9116.2.6.1.15596.4012159495.1673678616.6584.dcm	old pulmonary tuberculosis	(40,50]
male	infection	0.0170248	0.103846	0.108148	0.0320225	0.151013	0.100155	0.0379828	/nas/dcm/zryhyy/肺部感染-CT/233-0000619473/zryhyy,202301091887/IMAGE/1.2.392.200036.9116.2.6.1.15596.4012159495.1673258748.323749/CT.1.2.392.200036.9116.2.6.1.15596.4012159495.1673258748.333644.dcm	no abnormality	(60,70]
female	infection	0.104056	0.394368	0.11336	0.0899557	0.101628	0.0451744	0.1456	/nas/dcm/zryhyy/肺部感染-CT/016-0000638022-2/zryhyy,202301181631/IMAGE/1.2.392.200036.9116.2.6.1.15596.4012159495.1674041465.556061/CT.1.2.392.200036.9116.2.6.1.15596.4012159495.1674041465.558298.dcm	old pulmonary tuberculosis	(40,50]
male	tb	0.246771	0.550977	0.200226	0.759402	0.241971	0.156119	0.341565	/nas/dcm/zryhyy/2-CT/0156-0000703318/exam/ERGEL0OE/PVFIDNZA/I1000000	old pulmonary tuberculosis	(80,90]	Clinically Diagnosed Cases	Bacteriologically negative pulmonary tuberculosis
male	tb	0.0820101	0.415309	0.101004	0.111001	0.101604	0.0561377	0.207579	/nas/dcm/zryhyy/2-CT/1062-0000703427/zryhyy,201901300996/IMAGE/1.2.392.200036.9116.2.5.1.3268.2046851466.1548837101.923103/1.2.392.200036.9116.2.5.1.3268.2046851466.1548837101.926182.dcm	old pulmonary tuberculosis	(70,80]	Confirmed Cases	Bacteriologically positive pulmonary tuberculosis
male	tb	0.445442	0.754292	0.114115	0.867587	0.249292	0.168989	0.532412	/nas/dcm/zryhyy/4-CTA/0173-0000703886/exam/WJMN42DO/TF1RS3SU/I1000000	active pulmonary tuberculosis	(80,90]	Clinically Diagnosed Cases	Bacteriologically negative pulmonary tuberculosis
female	infection	0.0927606	0.367633	0.328017	0.104148	0.236064	0.049048	0.15096	/nas/dcm/zryhyy/肺部感染-CT/053-0000707190/zryhyy,202302281249/IMAGE/1.2.392.200036.9116.2.6.1.3268.2046999396.1677565947.487319/CT.1.2.392.200036.9116.2.6.1.3268.2046999396.1677565947.489506.dcm	old pulmonary tuberculosis	(70,80]
male	infection	0.0772266	0.347409	0.0358048	0.109039	0.0758118	0.0445704	0.147446	/nas/dcm/zryhyy/肺部感染-CT/235-0000765086/zryhyy,202301140240/IMAGE/1.2.392.200036.9116.2.5.1.3268.2046851466.1673662316.706505/CT.1.2.392.200036.9116.2.5.1.3268.2046851466.1673662316.709556.dcm	no abnormality	(30,40]
female	infection	0.030042	0.22564	0.062788	0.0534025	0.0510522	0.0440436	0.0810798	/nas/dcm/zryhyy/肺部感染-CT/440-0000774466/zryhyy,202301040930/IMAGE/1.2.392.200036.9116.2.5.1.3268.2046851466.1672802968.844994/CT.1.2.392.200036.9116.2.5.1.3268.2046851466.1672802968.847972.dcm	no abnormality	(30,40]
female	infection	0.0958358	0.297338	0.144195	0.280845	0.0993123	0.0899185	0.157623	/nas/dcm/zryhyy/肺部感染-CT/257-0000779393-2/zryhyy,202303060943/IMAGE/1.2.392.200036.9116.2.6.1.15596.4012175401.1678067882.414428/CT.1.2.392.200036.9116.2.6.1.15596.4012175401.1678067882.417423.dcm	no abnormality	(80,90]
female	infection	0.0749386	0.449953	0.0617256	0.14485	0.0881218	0.0701163	0.0922734	/nas/dcm/zryhyy/肺部感染-CT/297-0000837194/zryhyy,202301070141/IMAGE/1.2.392.200036.9116.2.6.1.15596.4012159495.1673050851.37989/CT.1.2.392.200036.9116.2.6.1.15596.4012159495.1673050851.40542.dcm	old pulmonary tuberculosis	(40,50]
male	infection	0.119091	0.597712	0.187496	0.157404	0.202206	0.0636084	0.182154	/nas/dcm/zryhyy/肺部感染-CT/113-0000855650-2/zryhyy,202212270379/IMAGE/1.2.392.200036.9116.2.6.1.3268.2046999396.1672104864.357552/1.2.392.200036.9116.2.6.1.3268.2046999396.1672104864.359753.dcm	old pulmonary tuberculosis	(60,70]
male	infection	0.213352	0.635343	0.151349	0.314556	0.252026	0.170024	0.418128	/nas/dcm/zryhyy/肺部感染-CT/247-0000883193-4/zryhyy,202301311200/IMAGE/1.2.392.200036.9116.2.6.1.3268.2046999396.1675145549.3386/CT.1.2.392.200036.9116.2.6.1.3268.2046999396.1675145549.5494.dcm	old pulmonary tuberculosis	(50,60]
female	infection	0.0506639	0.357437	0.0699925	0.0733922	0.0742722	0.0539474	0.0970078	/nas/dcm/zryhyy/肺部感染-CT/460-0000925829/zryhyy,202301040568/IMAGE/1.2.392.200036.9116.2.6.1.15596.4012159495.1672791167.520431/CT.1.2.392.200036.9116.2.6.1.15596.4012159495.1672791167.523193.dcm	old pulmonary tuberculosis	(30,40]
male	infection	0.18828	0.484688	0.357616	0.619619	0.265968	0.12847	0.693302	/nas/dcm/zryhyy/肺部感染-CT/277-0000946114-3/zryhyy,202301080295/IMAGE/1.2.392.200036.9116.2.6.1.15596.4012159495.1673158063.779028/CT.1.2.392.200036.9116.2.6.1.15596.4012159495.1673158063.784871.dcm	old pulmonary tuberculosis	(80,90]
male	tb	0.184189	0.566307	0.142292	0.961415	0.302229	0.385164	0.307396	/nas/dcm/zryhyy/2-CT/0066-0000954167/exam/3VVXT5OD/CZADC2TT/I1000000	old pulmonary tuberculosis	(80,90]	Confirmed Cases	Bacteriologically positive pulmonary tuberculosis
male	infection	0.121495	0.431027	0.340343	0.154332	0.419075	0.0887077	0.294729	/nas/dcm/zryhyy/肺部感染-CT/443-0000967264-1/zryhyy,202212300604/IMAGE/1.2.392.200036.9116.2.6.1.15596.4012159495.1672360384.295991/1.2.392.200036.9116.2.6.1.15596.4012159495.1672360384.298249.dcm	old pulmonary tuberculosis	(70,80]
female	infection	0.0895819	0.275989	0.0774198	0.075982	0.0809195	0.0568439	0.168579	/nas/dcm/zryhyy/肺部感染-CT/137-0000973434-2/zryhyy,202303081835/IMAGE/1.2.392.200036.9116.2.6.1.15596.4012159495.1678261396.83319/CT.1.2.392.200036.9116.2.6.1.15596.4012159495.1678261396.85489.dcm	no abnormality	(50,60]
female	infection	0.139839	0.318776	0.173637	0.195996	0.32997	0.103067	0.771451	/nas/dcm/zryhyy/肺部感染-CT/283-0001038613-2/zryhyy,202301070510/IMAGE/1.2.392.200036.9116.2.6.1.15596.4012159495.1673088021.189005/CT.1.2.392.200036.9116.2.6.1.15596.4012159495.1673088021.191958.dcm	other abnormalities	(80,90]
female	infection	0.0287649	0.183125	0.0963154	0.0691752	0.0783926	0.0585879	0.0552988	/nas/dcm/zryhyy/肺部感染-CT/096-0001042717-2/zryhyy,202301180412/IMAGE/1.2.392.200036.9116.2.5.1.3268.2046851466.1674005518.60072/CT.1.2.392.200036.9116.2.5.1.3268.2046851466.1674005518.62977.dcm	no abnormality	(40,50]
female	tb	0.150336	0.373236	0.13013	0.635202	0.184884	0.130424	0.782098	/nas/dcm/zryhyy/2-CT/0217-0001043898/exam/BTPTKV3A/OWXSH2EW/I2000000	old pulmonary tuberculosis	(60,70]	Clinically Diagnosed Cases	Bacteriologically negative pulmonary tuberculosis
male	infection	0.0387623	0.231174	0.146339	0.0535483	0.0767135	0.0653561	0.0950481	/nas/dcm/zryhyy/肺部感染-CT/271-0001045904/zryhyy,202301080376/IMAGE/1.2.392.200036.9116.2.6.1.15596.4012159495.1673169463.518737/CT.1.2.392.200036.9116.2.6.1.15596.4012159495.1673169463.520708.dcm	no abnormality	(40,50]
male	infection	0.131117	0.614007	0.246992	0.15071	0.107952	0.0735529	0.0865973	/nas/dcm/zryhyy/肺部感染-CT/433-0001052814-1/zryhyy,202212270549/IMAGE/1.2.392.200036.9116.2.6.1.3268.2046999396.1672109638.373530/1.2.392.200036.9116.2.6.1.3268.2046999396.1672109638.375521.dcm	old pulmonary tuberculosis	(60,70]
male	tb	0.285506	0.541806	0.365649	0.238078	0.270902	0.0924005	0.608022	/nas/dcm/zryhyy/2-CT/0862-0001157366-2/exam/IE3PHPHV/IDQI3UP3/I1000000	old pulmonary tuberculosis	(70,80]	Confirmed Cases	Bacteriologically positive pulmonary tuberculosis
male	tb	0.640127	0.689933	0.100868	0.979455	0.35369	0.329179	0.613202	/nas/dcm/zryhyy/2-CT/1308-0001160344/zryhyy,201804240815/IMAGE/1.2.392.200036.9116.2.5.1.3268.2046851466.1524545817.249756/1.2.392.200036.9116.2.5.1.3268.2046851466.1524545817.252449.dcm	active pulmonary tuberculosis	(70,80]	Clinically Diagnosed Cases	Culture-negative
male	tb	0.199872	0.367614	0.297177	0.069929	0.966313	0.131755	0.21241	/nas/dcm/zryhyy/2-CT/0605-0001172583/zryhyy,201909301040/IMAGE/1.2.392.200036.9116.2.5.1.3268.2046851466.1569829615.280229/1.2.392.200036.9116.2.5.1.3268.2046851466.1569829615.283220.dcm	old pulmonary tuberculosis	(60,70]	Clinically Diagnosed Cases	Pulmonary tuberculosis without bacteriological confirmation
female	infection	0.0728907	0.28747	0.27405	0.0763242	0.176029	0.0537905	0.230928	/nas/dcm/zryhyy/肺部感染-CT/184-0001182262-3/zryhyy,202302091381/IMAGE/1.2.392.200036.9116.2.5.1.3268.2046851466.1675920974.783862/CT.1.2.392.200036.9116.2.5.1.3268.2046851466.1675920974.786838.dcm	no abnormality	(80,90]
male	infection	0.0598486	0.214135	0.237495	0.0687777	0.522314	0.0371897	0.221788	/nas/dcm/zryhyy/肺部感染-CT/180-0001206903/zryhyy,202301111152/IMAGE/1.2.392.200036.9116.2.6.1.15596.4012175401.1673421830.166471/CT.1.2.392.200036.9116.2.6.1.15596.4012175401.1673421830.169650.dcm	other abnormalities	(80,90]
male	tb	0.118417	0.613541	0.131695	0.370928	0.146311	0.120866	0.319344	/nas/dcm/zryhyy/2-CT/0014-0001230318/exam/HTGCKMHS/BTBHR2DR/I1000000	old pulmonary tuberculosis	(80,90]	Clinically Diagnosed Cases	Pulmonary tuberculosis without bacteriological confirmation
female	tb	0.553868	0.541379	0.15648	0.603502	0.782011	0.221471	0.566106	/nas/dcm/zryhyy/2-CT/0723-0001245425/zryhyy,201910111047/IMAGE/1.2.392.200036.9116.2.5.1.3268.2046851466.1570773950.643279/1.2.392.200036.9116.2.5.1.3268.2046851466.1570773950.646200.dcm	active pulmonary tuberculosis	(60,70]	Clinically Diagnosed Cases	Pulmonary tuberculosis without bacteriological confirmation
female	tb	0.0915147	0.316451	0.350424	0.0987132	0.215611	0.0576384	0.245754	/nas/dcm/zryhyy/2-CT/0910-0001248288/zryhyy,201809180120/IMAGE/1.2.392.200036.9116.2.5.1.3268.2046851466.1537227179.839675/1.2.392.200036.9116.2.5.1.3268.2046851466.1537227179.842936.dcm	no abnormality	(70,80]	Confirmed Cases	Bacteriologically positive pulmonary tuberculosis
male	tb	0.0687899	0.28109	0.192155	0.0639996	0.0888215	0.0510104	0.0951729	/nas/dcm/zryhyy/2-CT/0826-0001267584/exam/4OCKWRTH/2ZIJF51M/I1000000	no abnormality	(60,70]	Confirmed Cases	Bacteriologically positive pulmonary tuberculosis
male	tb	0.170658	0.384428	0.666044	0.782524	0.324133	0.136571	0.513293	/nas/dcm/zryhyy/2-CT/1381-0001276425-2/zryhyy,201801020671/IMAGE/1.2.392.200036.9116.2.5.1.3268.2046851466.1514865130.919400/1.2.392.200036.9116.2.5.1.3268.2046851466.1514865130.922449.dcm	old pulmonary tuberculosis	(70,80]	Confirmed Cases	Smear-positive
male	infection	0.0940011	0.560137	0.0516737	0.125794	0.0789498	0.0593607	0.142586	/nas/dcm/zryhyy/肺部感染-CT/346-0001302597-1/zryhyy,202301051585/IMAGE/1.2.392.200036.9116.2.6.1.15596.4012175401.1672913483.397361/CT.1.2.392.200036.9116.2.6.1.15596.4012175401.1672913483.399955.dcm	old pulmonary tuberculosis	(30,40]
male	infection	0.0575202	0.234237	0.121168	0.195862	0.260631	0.0616026	0.176392	/nas/dcm/zryhyy/肺部感染-CT/217-0001308220-1/zryhyy,202212301898/IMAGE/1.2.392.200036.9116.2.6.1.15596.4012159495.1672407460.368365/1.2.392.200036.9116.2.6.1.15596.4012159495.1672407460.370571.dcm	no abnormality	(60,70]
male	infection	0.0748557	0.40652	0.25698	0.0801219	0.19349	0.0687001	0.298762	/nas/dcm/zryhyy/肺部感染-CT/125-0001311437/zryhyy,202301131071/IMAGE/1.2.392.200036.9116.2.6.1.15596.4012159495.1673584584.701797/CT.1.2.392.200036.9116.2.6.1.15596.4012159495.1673584584.704013.dcm	old pulmonary tuberculosis	(70,80]
female	tb	0.450449	0.588347	0.130136	0.906194	0.161849	0.113229	0.398253	/nas/dcm/zryhyy/2-CT/1602-0001313255/zryhyy,201704260651/IMAGE/1.2.392.200036.9116.2.5.1.3268.2046851466.1493174680.29026/1.2.392.200036.9116.2.5.1.3268.2046851466.1493174680.32023.dcm	active pulmonary tuberculosis	(80,90]	Confirmed Cases	Smear-positive
male	infection	0.226047	0.532126	0.206709	0.28481	0.268627	0.177253	0.590608	/nas/dcm/zryhyy/肺部感染-CT/074-0001315280-3/zryhyy,202301280102/IMAGE/1.2.392.200036.9116.2.6.1.15596.4012175401.1674869746.997473/CT.1.2.392.200036.9116.2.6.1.15596.4012175401.1674869747.465.dcm	old pulmonary tuberculosis	(50,60]
male	tb	0.166593	0.665323	0.374595	0.238575	0.38516	0.102219	0.280832	/nas/dcm/zryhyy/2-CT/0631-0001318351/zryhyy,201912230794/IMAGE/1.2.392.200036.9116.2.6.1.3268.2046999396.1577080277.863856/1.2.392.200036.9116.2.6.1.3268.2046999396.1577080277.865973.dcm	old pulmonary tuberculosis	(70,80]	Confirmed Cases	Bacteriologically positive pulmonary tuberculosis
female	tb	0.216081	0.396994	0.196425	0.38165	0.450025	0.125834	0.5317	/nas/dcm/zryhyy/2-CT/0657-0001322641/zryhyy,201911230445/IMAGE/1.2.392.200036.9116.2.6.1.37.2417525935.1574500556.883232/1.2.392.200036.9116.2.6.1.37.2417525935.1574500556.885729.dcm	old pulmonary tuberculosis	(70,80]	Confirmed Cases	Bacteriologically positive pulmonary tuberculosis
male	tb	0.190074	0.413024	0.168476	0.371771	0.380892	0.116794	0.849109	/nas/dcm/zryhyy/2-CT/0609-0001322871/zryhyy,202001140015/IMAGE/1.2.392.200036.9116.2.6.1.37.2417525935.1578945342.66615/1.2.392.200036.9116.2.6.1.37.2417525935.1578945342.68955.dcm	old pulmonary tuberculosis	(50,60]	Confirmed Cases	Bacteriologically positive pulmonary tuberculosis
male	infection	0.214188	0.374688	0.27129	0.584517	0.792292	0.288584	0.791158	/nas/dcm/zryhyy/肺部感染-CT/363-0001323954-3/zryhyy,202301140076/IMAGE/1.2.392.200036.9116.2.5.1.3268.2046851466.1673658704.412172/CT.1.2.392.200036.9116.2.5.1.3268.2046851466.1673658704.415237.dcm	old pulmonary tuberculosis	(80,90]
female	infection	0.0486407	0.204782	0.0959065	0.0693263	0.0807352	0.042445	0.121453	/nas/dcm/zryhyy/肺部感染-CT/100-0001329923/zryhyy,202301130720/IMAGE/1.2.392.200036.9116.2.5.1.3268.2046851466.1673577638.723826/CT.1.2.392.200036.9116.2.5.1.3268.2046851466.1673577638.726731.dcm	no abnormality	(80,90]
female	tb	0.0855291	0.441162	0.0769415	0.494582	0.153707	0.161623	0.537286	/nas/dcm/zryhyy/2-CT/1421-0001338989/zryhyy,201801020872/IMAGE/1.2.392.200036.9116.2.6.1.3268.2046999396.1514873049.223828/1.2.392.200036.9116.2.6.1.3268.2046999396.1514873049.225911.dcm	old pulmonary tuberculosis	(-Inf,20]	Confirmed Cases	Smear-positive
male	tb	0.542917	0.541561	0.280119	0.990717	0.243069	0.234798	0.664024	/nas/dcm/zryhyy/2-CT/1618-0001344929/zryhyy,201704030058/IMAGE/1.2.392.200036.9116.2.5.1.3268.2046851466.1491175742.17033/1.2.392.200036.9116.2.5.1.3268.2046851466.1491175742.20046.dcm	active pulmonary tuberculosis	(80,90]	Clinically Diagnosed Cases	No sputum examination performed
female	tb	0.166076	0.965013	0.10045	0.54445	0.911931	0.0726779	0.592797	/nas/dcm/zryhyy/2-CT/1312-0001358292-1/zryhyy,201805040908/IMAGE/1.2.392.200036.9116.2.6.1.37.2417525935.1525411209.368478/1.2.392.200036.9116.2.6.1.37.2417525935.1525411209.370847.dcm	old pulmonary tuberculosis	(30,40]	Clinically Diagnosed Cases	Culture-negative
female	tb	0.120404	0.480186	0.280528	0.174849	0.197175	0.0847001	0.287761	/nas/dcm/zryhyy/2-CT/1598-0001358391/zryhyy,201704251267/IMAGE/1.2.392.200036.9116.2.6.1.37.2417525935.1493119577.105783/1.2.392.200036.9116.2.6.1.37.2417525935.1493119577.109901.dcm	old pulmonary tuberculosis	(60,70]	Clinically Diagnosed Cases	Culture-negative
male	tb	0.315489	0.620925	0.194607	0.187158	0.885825	0.148867	0.324807	/nas/dcm/zryhyy/2-CT/1667-0001374517/zryhyy,201701130554/IMAGE/1.2.392.200036.9116.2.5.1.3268.2046851466.1484283669.882277/1.2.392.200036.9116.2.5.1.3268.2046851466.1484283669.885197.dcm	old pulmonary tuberculosis	(50,60]	Clinically Diagnosed Cases	No sputum examination performed
male	tb	0.164676	0.487765	0.0801961	0.203271	0.131352	0.077183	0.533475	/nas/dcm/zryhyy/2-CT/1496-0001391004/zryhyy,201707260705/IMAGE/1.2.392.200036.9116.2.6.1.3268.2046999396.1501048851.791453/1.2.392.200036.9116.2.6.1.3268.2046999396.1501048851.793772.dcm	old pulmonary tuberculosis	(50,60]	Clinically Diagnosed Cases	Culture-negative
male	infection	0.0255404	0.309126	0.0641543	0.165063	0.10253	0.0538804	0.423405	/nas/dcm/zryhyy/肺部感染-CT/117-0001399177/zryhyy,202301130844/IMAGE/1.2.392.200036.9116.2.5.1.3268.2046851466.1673578494.445072/CT.1.2.392.200036.9116.2.5.1.3268.2046851466.1673578494.447953.dcm	no abnormality	(60,70]
female	infection	0.0256421	0.166104	0.0801679	0.0411908	0.0905285	0.0608441	0.0561664	/nas/dcm/zryhyy/肺部感染-CT/279-0001405054/zryhyy,202301101487/IMAGE/1.2.392.200036.9116.2.5.1.3268.2046851466.1673332850.319851/CT.1.2.392.200036.9116.2.5.1.3268.2046851466.1673332850.322764.dcm	no abnormality	(60,70]
male	tb	0.0305255	0.164954	0.0416404	0.0421434	0.0453655	0.0465899	0.0702415	/nas/dcm/zryhyy/2-CT/0695-0001407326/zryhyy,201910150347/IMAGE/1.2.392.200036.9116.2.5.1.3268.2046851466.1571104566.177978/1.2.392.200036.9116.2.5.1.3268.2046851466.1571104566.180867.dcm	no abnormality	(20,30]	Confirmed Cases	Bacteriologically positive pulmonary tuberculosis
male	tb	0.0838347	0.299485	0.194232	0.118975	0.178735	0.0509813	0.175099	/nas/dcm/zryhyy/2-CT/1468-0001417780/zryhyy,201711200726/IMAGE/1.2.392.200036.9116.2.5.1.3268.2046851466.1511148482.636573/1.2.392.200036.9116.2.5.1.3268.2046851466.1511148482.639836.dcm	no abnormality	(50,60]	Confirmed Cases	Smear-positive
male	infection	0.207852	0.409375	0.169101	0.16178	0.722984	0.0965282	0.50192	/nas/dcm/zryhyy/肺部感染-CT/195-0001420835-1/zryhyy,202212261224/IMAGE/1.2.392.200036.9116.2.6.1.15596.4012159495.1672038675.612771/1.2.392.200036.9116.2.6.1.15596.4012159495.1672038675.615087.dcm	old pulmonary tuberculosis	(80,90]
male	infection	0.0581496	0.25123	0.174204	0.0643646	0.223653	0.0436246	0.0744758	/nas/dcm/zryhyy/肺部感染-CT/153-0001431672/zryhyy,202301120478/IMAGE/1.2.392.200036.9116.2.6.1.15596.4012159495.1673482057.946695/CT.1.2.392.200036.9116.2.6.1.15596.4012159495.1673482057.948761.dcm	no abnormality	(60,70]
male	tb	0.28324	0.757766	0.128171	0.785576	0.244836	0.149055	0.54382	/nas/dcm/zryhyy/2-CT/1620-0001433139-2/zryhyy,201612011171/IMAGE/1.2.392.200036.9116.2.5.1.3268.2046851466.1480574212.376216/1.2.392.200036.9116.2.5.1.3268.2046851466.1480574212.379146.dcm	old pulmonary tuberculosis	(70,80]	Confirmed Cases	Smear-positive
male	tb	0.0872342	0.548252	0.0326598	0.136068	0.271852	0.0477738	0.0852357	/nas/dcm/zryhyy/2-CT/0118-0001436542/exam/1Q24JJMZ/ZSWJV2FL/I1000000	old pulmonary tuberculosis	(40,50]	Clinically Diagnosed Cases	Pulmonary tuberculosis without bacteriological confirmation
male	infection	0.363751	0.43298	0.183561	0.158073	0.221834	0.0814331	0.376304	/nas/dcm/zryhyy/肺部感染-CT/181-0001448066-1/zryhyy,202301160969/IMAGE/1.2.392.200036.9116.2.5.1.3268.2046851466.1673846186.764112/CT.1.2.392.200036.9116.2.5.1.3268.2046851466.1673846186.767013.dcm	active pulmonary tuberculosis	(70,80]
male	tb	0.0914398	0.439341	0.057351	0.853297	0.149476	0.347883	0.297272	/nas/dcm/zryhyy/2-CT/0757-0001448228/zryhyy,201909051063/IMAGE/1.2.392.200036.9116.2.5.1.3268.2046851466.1567668140.284124/1.2.392.200036.9116.2.5.1.3268.2046851466.1567668140.287026.dcm	old pulmonary tuberculosis	(60,70]	Confirmed Cases	Pulmonary tuberculosis without bacteriological confirmation
male	tb	0.099563	0.516021	0.466871	0.213492	0.209047	0.0767938	0.277515	/nas/dcm/zryhyy/2-CT/1396-0001451993-1/zryhyy,201801240487/IMAGE/1.2.392.200036.9116.2.5.1.3268.2046851466.1516769326.508838/1.2.392.200036.9116.2.5.1.3268.2046851466.1516769326.511861.dcm	old pulmonary tuberculosis	(70,80]	Clinically Diagnosed Cases	No sputum examination performed
male	tb	0.0605238	0.208972	0.235899	0.0654452	0.305491	0.041733	0.151717	/nas/dcm/zryhyy/2-CT/1549-0001452273/zryhyy,201708021057/IMAGE/1.2.392.200036.9116.2.5.1.3268.2046851466.1501657929.154255/1.2.392.200036.9116.2.5.1.3268.2046851466.1501657929.157350.dcm	no abnormality	(60,70]	Clinically Diagnosed Cases	Culture-negative
female	tb	0.0964712	0.258912	0.200228	0.0766612	0.0979311	0.0532514	0.25205	/nas/dcm/zryhyy/2-CT/0536-0001457529/zryhyy,202004200370/IMAGE/1.2.392.200036.9116.2.5.1.3268.2046851466.1587349334.849329/1.2.392.200036.9116.2.5.1.3268.2046851466.1587349334.852354.dcm	no abnormality	(60,70]	Confirmed Cases	Bacteriologically positive pulmonary tuberculosis
male	tb	0.0973232	0.309958	0.162616	0.503966	0.254463	0.122799	0.246218	/nas/dcm/zryhyy/2-CT/1661-0001462104/zryhyy,201701280103/IMAGE/1.2.392.200036.9116.2.6.1.37.2417525935.1485595624.769887/1.2.392.200036.9116.2.6.1.37.2417525935.1485595624.772370.dcm	other abnormalities	(50,60]	Confirmed Cases	Smear-positive
male	tb	0.149779	0.533124	0.283464	0.14955	0.276609	0.345589	0.256678	/nas/dcm/zryhyy/2-CT/1673-0001462817/zryhyy,201612270919/IMAGE/1.2.392.200036.9116.2.5.1.3268.2046851466.1482816491.385597/1.2.392.200036.9116.2.5.1.3268.2046851466.1482816491.388502.dcm	old pulmonary tuberculosis	(70,80]	Confirmed Cases	Smear-positive
female	tb	0.0604183	0.332111	0.0563238	0.121239	0.205068	0.0618119	0.161351	/nas/dcm/zryhyy/2-CT/0773-0001463108/zryhyy,201909090187/IMAGE/1.2.392.200036.9116.2.5.1.3268.2046851466.1567989420.811588/1.2.392.200036.9116.2.5.1.3268.2046851466.1567989420.814477.dcm	no abnormality	(60,70]	Suspected Cases	Bacteriologically negative pulmonary tuberculosis
male	infection	0.0530781	0.265297	0.0404	0.0671196	0.0595342	0.0431115	0.09735	/nas/dcm/zryhyy/肺部感染-CT/177-0001466085-3/zryhyy,202301161691/IMAGE/1.2.392.200036.9116.2.5.1.3268.2046851466.1673864059.872708/CT.1.2.392.200036.9116.2.5.1.3268.2046851466.1673864059.875611.dcm	no abnormality	(50,60]
female	tb	0.440921	0.52418	0.0697688	0.24119	0.258311	0.0947658	0.416999	/nas/dcm/zryhyy/2-CT/1461-0001466798/zryhyy,201711301088/IMAGE/1.2.392.200036.9116.2.5.1.3268.2046851466.1512028282.537668/1.2.392.200036.9116.2.5.1.3268.2046851466.1512028282.540676.dcm	active pulmonary tuberculosis	(20,30]	Confirmed Cases	Smear-positive
female	tb	0.128249	0.530288	0.0908291	0.315169	0.172467	0.418265	0.188395	/nas/dcm/zryhyy/2-CT/1318-0001468339/zryhyy,201801151056/IMAGE/1.2.392.200036.9116.2.6.1.3268.2046999396.1516000044.796727/1.2.392.200036.9116.2.6.1.3268.2046999396.1516000044.798945.dcm	old pulmonary tuberculosis	(30,40]	Confirmed Cases	Culture-positive only
female	infection	0.0776652	0.40603	0.0645403	0.090593	0.11745	0.0448845	0.152827	/nas/dcm/zryhyy/肺部感染-CT/287-0001470840/zryhyy,202301070139/IMAGE/1.2.392.200036.9116.2.5.1.3268.2046851466.1673051793.795393/CT.1.2.392.200036.9116.2.5.1.3268.2046851466.1673051793.798304.dcm	old pulmonary tuberculosis	(30,40]
female	tb	0.219225	0.455522	0.23912	0.229439	0.366018	0.084812	0.403702	/nas/dcm/zryhyy/2-CT/0528-0001483822/zryhyy,202005190623/IMAGE/1.2.392.200036.9116.2.5.1.3268.2046851466.1589863800.580415/1.2.392.200036.9116.2.5.1.3268.2046851466.1589863800.583312.dcm	old pulmonary tuberculosis	(70,80]	Confirmed Cases	Bacteriologically positive pulmonary tuberculosis
female	tb	0.224187	0.380274	0.177633	0.156602	0.574342	0.0786284	0.807243	/nas/dcm/zryhyy/2-CT/1639-0001485361-1/zryhyy,201703071201/IMAGE/1.2.392.200036.9116.2.5.1.3268.2046851466.1488869532.566402/1.2.392.200036.9116.2.5.1.3268.2046851466.1488869532.569419.dcm	old pulmonary tuberculosis	(-Inf,20]	Confirmed Cases	Smear-positive
female	tb	0.198159	0.47228	0.160469	0.171421	0.226131	0.103785	0.331288	/nas/dcm/zryhyy/2-CT/0048-0001485661/exam/DMQAXJ1J/ZQE2Y2IC/I1000000	old pulmonary tuberculosis	(60,70]	Confirmed Cases	Bacteriologically positive pulmonary tuberculosis
female	tb	0.0998126	0.563929	0.319598	0.091421	0.277816	0.0513273	0.259592	/nas/dcm/zryhyy/2-CT/1654-0001486344/zryhyy,201611040126/IMAGE/1.2.392.200036.9116.2.5.1.3268.2046851466.1478217756.908002/1.2.392.200036.9116.2.5.1.3268.2046851466.1478217756.910868.dcm	old pulmonary tuberculosis	(40,50]	Confirmed Cases	Smear-positive
male	tb	0.319413	0.437093	0.100481	0.216198	0.538553	0.117857	0.727624	/nas/dcm/zryhyy/2-CT/1642-0001490622-2/zryhyy,201702170722/IMAGE/1.2.392.200036.9116.2.5.1.3268.2046851466.1487299887.799819/1.2.392.200036.9116.2.5.1.3268.2046851466.1487299887.802718.dcm	old pulmonary tuberculosis	(40,50]	Confirmed Cases	Smear-positive
male	tb	0.202719	0.688464	0.1194	0.284757	0.297933	0.147332	0.284304	/nas/dcm/zryhyy/2-CT/1343-0001490973/zryhyy,201708171110/IMAGE/1.2.392.200036.9116.2.5.1.3268.2046851466.1502955087.811314/1.2.392.200036.9116.2.5.1.3268.2046851466.1502955087.814353.dcm	old pulmonary tuberculosis	(70,80]	Confirmed Cases	Smear-positive
female	tb	0.238882	0.326921	0.0799194	0.987608	0.118964	0.420572	0.221236	/nas/dcm/zryhyy/2-CT/1651-0001491317/zryhyy,201702170338/IMAGE/1.2.392.200036.9116.2.5.1.3268.2046851466.1487294575.211115/1.2.392.200036.9116.2.5.1.3268.2046851466.1487294575.214138.dcm	other abnormalities	(20,30]	Clinically Diagnosed Cases	No sputum examination performed
male	tb	0.242459	0.790872	0.127547	0.633732	0.354984	0.142274	0.286125	/nas/dcm/zryhyy/2-CT/1648-0001491585/zryhyy,201702201239/IMAGE/1.2.392.200036.9116.2.5.1.3268.2046851466.1487575857.261227/1.2.392.200036.9116.2.5.1.3268.2046851466.1487575857.264264.dcm	old pulmonary tuberculosis	(40,50]	Confirmed Cases	Smear-positive
female	tb	0.0202314	0.237523	0.0843118	0.0378684	0.119741	0.0401946	0.0765981	/nas/dcm/zryhyy/2-CT/1646-0001492015/zryhyy,201702240245/IMAGE/1.2.392.200036.9116.2.5.1.3268.2046851466.1487910113.161555/1.2.392.200036.9116.2.5.1.3268.2046851466.1487910113.164465.dcm	no abnormality	(50,60]	Clinically Diagnosed Cases	Culture-negative
male	tb	0.326729	0.422361	0.0847396	0.138918	0.871717	0.138481	0.597756	/nas/dcm/zryhyy/2-CT/1628-0001492668/zryhyy,201703230851/IMAGE/1.2.392.200036.9116.2.5.1.3268.2046851466.1490248120.102267/1.2.392.200036.9116.2.5.1.3268.2046851466.1490248120.105295.dcm	old pulmonary tuberculosis	(30,40]	Confirmed Cases	Smear-positive
male	tb	0.222377	0.535627	0.144449	0.240134	0.277941	0.109454	0.471827	/nas/dcm/zryhyy/2-CT/1640-0001493695/zryhyy,201703101035/IMAGE/1.2.392.200036.9116.2.5.1.3268.2046851466.1489129284.796766/1.2.392.200036.9116.2.5.1.3268.2046851466.1489129284.799680.dcm	old pulmonary tuberculosis	(40,50]	Confirmed Cases	Smear-positive
male	tb	0.456158	0.386678	0.108996	0.995987	0.237326	0.263835	0.660875	/nas/dcm/zryhyy/2-CT/1633-0001494106/zryhyy,201703170860/IMAGE/1.2.392.200036.9116.2.6.1.3268.2046999396.1489735327.284034/1.2.392.200036.9116.2.6.1.3268.2046999396.1489735327.286119.dcm	active pulmonary tuberculosis	(20,30]	Clinically Diagnosed Cases	No sputum examination performed
male	tb	0.0933315	0.642414	0.0654486	0.155887	0.0823184	0.0440207	0.132589	/nas/dcm/zryhyy/2-CT/1615-0001494346/zryhyy,201703141140/IMAGE/1.2.392.200036.9116.2.6.1.3268.2046999396.1489476377.672567/1.2.392.200036.9116.2.6.1.3268.2046999396.1489476377.674677.dcm	old pulmonary tuberculosis	(30,40]	Clinically Diagnosed Cases	Culture-negative
male	tb	0.112991	0.361417	0.0749398	0.0943616	0.137326	0.052362	0.160379	/nas/dcm/zryhyy/2-CT/1631-0001494436/zryhyy,201703170760/IMAGE/1.2.392.200036.9116.2.6.1.3268.2046999396.1489732740.330951/1.2.392.200036.9116.2.6.1.3268.2046999396.1489732740.333065.dcm	old pulmonary tuberculosis	(-Inf,20]	Confirmed Cases	Smear-positive
male	tb	0.308002	0.683992	0.0781229	0.977367	0.161899	0.407309	0.156733	/nas/dcm/zryhyy/2-CT/1629-0001495019/zryhyy,201703230087/IMAGE/1.2.392.200036.9116.2.5.1.3268.2046851466.1490226202.941295/1.2.392.200036.9116.2.5.1.3268.2046851466.1490226202.944523.dcm	old pulmonary tuberculosis	(40,50]	Clinically Diagnosed Cases	Culture-negative
male	tb	0.232649	0.487864	0.280154	0.996776	0.314308	0.217137	0.711286	/nas/dcm/zryhyy/2-CT/0210-0001496062/exam/4R4EHBNM/VRYSDMSE/I1000000	old pulmonary tuberculosis	(80,90]	Clinically Diagnosed Cases	Bacteriologically negative pulmonary tuberculosis
female	tb	0.22748	0.484956	0.0806298	0.279005	0.429727	0.157433	0.638189	/nas/dcm/zryhyy/2-CT/1624-0001496403/zryhyy,201704040205/IMAGE/1.2.392.200036.9116.2.5.1.3268.2046851466.1491285035.56864/1.2.392.200036.9116.2.5.1.3268.2046851466.1491285035.59823.dcm	old pulmonary tuberculosis	(50,60]	Confirmed Cases	Smear-positive
male	tb	0.346141	0.757071	0.165182	0.329791	0.389333	0.0905856	0.393019	/nas/dcm/zryhyy/2-CT/1619-0001496789/zryhyy,201704120159/IMAGE/1.2.392.200036.9116.2.5.1.3268.2046851466.1491955908.22374/1.2.392.200036.9116.2.5.1.3268.2046851466.1491955908.25489.dcm	old pulmonary tuberculosis	(60,70]	Confirmed Cases	Smear-positive
male	tb	0.233596	0.654642	0.107203	0.147034	0.196982	0.10248	0.185085	/nas/dcm/zryhyy/2-CT/1617-0001496865/zryhyy,201704050841/IMAGE/1.2.392.200036.9116.2.6.1.3268.2046999396.1491374261.254329/1.2.392.200036.9116.2.6.1.3268.2046999396.1491374261.256701.dcm	old pulmonary tuberculosis	(40,50]	Confirmed Cases	Smear-positive
male	tb	0.134783	0.470246	0.256448	0.215804	0.802751	0.0806592	0.785462	/nas/dcm/zryhyy/2-CT/1608-0001497104-1/zryhyy,201704190721/IMAGE/1.2.392.200036.9116.2.5.1.3268.2046851466.1492575936.395483/1.2.392.200036.9116.2.5.1.3268.2046851466.1492575936.398399.dcm	old pulmonary tuberculosis	(60,70]	Clinically Diagnosed Cases	Culture-negative
male	tb	0.165723	0.519731	0.104469	0.163881	0.143241	0.0821786	0.369735	/nas/dcm/zryhyy/2-CT/1049-0001497282-1/zryhyy,201902201233/IMAGE/1.2.392.200036.9116.2.5.1.3268.2046851466.1550651611.377981/1.2.392.200036.9116.2.5.1.3268.2046851466.1550651611.380946.dcm	old pulmonary tuberculosis	(30,40]	Confirmed Cases	Bacteriologically positive pulmonary tuberculosis
male	tb	0.142061	0.356247	0.0665675	0.397649	0.120208	0.0793936	0.499476	/nas/dcm/zryhyy/2-CT/1614-0001497735/zryhyy,201704170615/IMAGE/1.2.392.200036.9116.2.5.1.3268.2046851466.1492392929.157604/1.2.392.200036.9116.2.5.1.3268.2046851466.1492392929.160511.dcm	old pulmonary tuberculosis	(-Inf,20]	Confirmed Cases	Smear-positive
male	tb	0.356014	0.337406	0.424897	0.983759	0.929093	0.401489	0.969412	/nas/dcm/zryhyy/2-CT/1611-0001497959/zryhyy,201704171360/IMAGE/1.2.392.200036.9116.2.6.1.37.2417525935.1492429932.230309/1.2.392.200036.9116.2.6.1.37.2417525935.1492429932.233067.dcm	active pulmonary tuberculosis	(70,80]	Clinically Diagnosed Cases	Culture-negative
male	tb	0.0906651	0.480522	0.0895578	0.343648	0.107016	0.0738602	0.215747	/nas/dcm/zryhyy/2-CT/1601-0001498879/zryhyy,201705070100/IMAGE/1.2.392.200036.9116.2.5.1.3268.2046851466.1494115676.648747/1.2.392.200036.9116.2.5.1.3268.2046851466.1494115676.651649.dcm	old pulmonary tuberculosis	(20,30]	Clinically Diagnosed Cases	Culture-negative
male	tb	0.136601	0.605749	0.191353	0.170936	0.183975	0.0871054	0.499512	/nas/dcm/zryhyy/2-CT/1597-0001498988/zryhyy,201705090819/IMAGE/1.2.392.200036.9116.2.5.1.3268.2046851466.1494304335.507984/1.2.392.200036.9116.2.5.1.3268.2046851466.1494304335.511218.dcm	old pulmonary tuberculosis	(60,70]	Clinically Diagnosed Cases	Culture-negative
male	tb	0.455928	0.90639	0.171611	0.976499	0.310609	0.352079	0.430784	/nas/dcm/zryhyy/2-CT/1660-0001500285/zryhyy,201702040920/IMAGE/1.2.392.200036.9116.2.6.1.3268.2046999396.1486192115.607039/1.2.392.200036.9116.2.6.1.3268.2046999396.1486192115.609058.dcm	active pulmonary tuberculosis	(60,70]	Clinically Diagnosed Cases	No sputum examination performed
male	tb	0.215365	0.767147	0.0811066	0.376137	0.146744	0.103603	0.410616	/nas/dcm/zryhyy/2-CT/1655-0001500383/zryhyy,201702101196/IMAGE/1.2.392.200036.9116.2.6.1.37.2417525935.1486716738.254950/1.2.392.200036.9116.2.6.1.37.2417525935.1486716738.258946.dcm	old pulmonary tuberculosis	(60,70]	Confirmed Cases	Smear-positive
male	tb	0.371195	0.523163	0.295521	0.239664	0.355701	0.10926	0.600922	/nas/dcm/zryhyy/2-CT/1626-0001501192-1/zryhyy,201704050268/IMAGE/1.2.392.200036.9116.2.5.1.3268.2046851466.1491360403.511849/1.2.392.200036.9116.2.5.1.3268.2046851466.1491360403.514768.dcm	active pulmonary tuberculosis	(50,60]	Clinically Diagnosed Cases	Culture-negative
male	tb	0.590847	0.499535	0.136077	0.981711	0.35541	0.496361	0.793921	/nas/dcm/zryhyy/2-CT/1405-0001505159-1/zryhyy,201712080449/IMAGE/1.2.392.200036.9116.2.5.1.3268.2046851466.1512697332.560312/1.2.392.200036.9116.2.5.1.3268.2046851466.1512697332.563247.dcm	active pulmonary tuberculosis	(90, Inf]	Confirmed Cases	Culture-positive only
female	tb	0.0667342	0.281719	0.0681197	0.0682585	0.124803	0.0575397	0.134327	/nas/dcm/zryhyy/3-CECT/1455-0001505213/zryhyy,201712081126/IMAGE/1.2.392.200036.9116.2.6.1.37.2417525935.1512741884.787885/1.2.392.200036.9116.2.6.1.37.2417525935.1512741884.790153.dcm	no abnormality	(60,70]	Confirmed Cases	Smear-positive
male	tb	0.102081	0.39244	0.193752	0.163763	0.460767	0.0854119	0.689339	/nas/dcm/zryhyy/2-CT/1361-0001505999/zryhyy,201801170481/IMAGE/1.2.392.200036.9116.2.5.1.3268.2046851466.1516153745.762732/1.2.392.200036.9116.2.5.1.3268.2046851466.1516153745.765657.dcm	old pulmonary tuberculosis	(50,60]	Confirmed Cases	Culture-positive only
male	tb	0.461521	0.578506	0.128921	0.872544	0.294174	0.292933	0.707958	/nas/dcm/zryhyy/2-CT/1387-0001506098/zryhyy,201801241237/IMAGE/1.2.392.200036.9116.2.6.1.37.2417525935.1516795536.618169/1.2.392.200036.9116.2.6.1.37.2417525935.1516795536.621087.dcm	active pulmonary tuberculosis	(70,80]	Clinically Diagnosed Cases	Culture-negative
male	tb	0.044962	0.302063	0.107887	0.0797287	0.101101	0.0611109	0.122002	/nas/dcm/zryhyy/2-CT/0796-0001508415/zryhyy,201908140252/IMAGE/1.2.392.200036.9116.2.5.1.3268.2046851466.1565743984.277456/1.2.392.200036.9116.2.5.1.3268.2046851466.1565743984.280444.dcm	no abnormality	(30,40]	Confirmed Cases	Bacteriologically positive pulmonary tuberculosis
female	tb	0.113192	0.272924	0.217629	0.134534	0.382928	0.0619351	0.274103	/nas/dcm/zryhyy/2-CT/1213-0001508730/zryhyy,201807230226/IMAGE/1.2.392.200036.9116.2.6.1.3268.2046999396.1532311860.547966/1.2.392.200036.9116.2.6.1.3268.2046999396.1532311860.550062.dcm	no abnormality	(70,80]	Clinically Diagnosed Cases	No sputum examination performed
male	tb	0.165386	0.745238	0.157403	0.466707	0.238235	0.129075	0.141961	/nas/dcm/zryhyy/2-CT/0903-0001513721/zryhyy,201906010245/IMAGE/1.2.392.200036.9116.2.6.1.3268.2046999396.1559357663.856768/1.2.392.200036.9116.2.6.1.3268.2046999396.1559357663.858798.dcm	old pulmonary tuberculosis	(60,70]	Confirmed Cases	Bacteriologically positive pulmonary tuberculosis
female	tb	0.119312	0.433251	0.184355	0.340236	0.153721	0.0822226	0.455703	/nas/dcm/zryhyy/2-CT/0768-0001515032/zryhyy,201909021426/IMAGE/1.2.392.200036.9116.2.5.1.3268.2046851466.1567413590.659709/1.2.392.200036.9116.2.5.1.3268.2046851466.1567413590.662743.dcm	old pulmonary tuberculosis	(30,40]	Confirmed Cases	Bacteriologically negative pulmonary tuberculosis
female	tb	0.317563	0.508592	0.265958	0.983318	0.337653	0.366986	0.580973	/nas/dcm/zryhyy/2-CT/0783-0001515060/zryhyy,201908230616/IMAGE/1.2.392.200036.9116.2.5.1.3268.2046851466.1566528141.905429/1.2.392.200036.9116.2.5.1.3268.2046851466.1566528141.908316.dcm	old pulmonary tuberculosis	(80,90]	Confirmed Cases	Bacteriologically positive pulmonary tuberculosis
male	tb	0.177386	0.526453	0.674427	0.553187	0.723278	0.284533	0.234091	/nas/dcm/zryhyy/2-CT/0741-0001515569/zryhyy,201909210382/IMAGE/1.2.392.200036.9116.2.6.1.3268.2046999396.1569045409.384407/1.2.392.200036.9116.2.6.1.3268.2046999396.1569045409.386463.dcm	old pulmonary tuberculosis	(70,80]	Confirmed Cases	Bacteriologically positive pulmonary tuberculosis
male	tb	0.0285609	0.0925196	0.123218	0.365405	0.337556	0.0552881	0.343543	/nas/dcm/zryhyy/2-CT/0726-0001515710/zryhyy,201909280309/IMAGE/1.2.392.200036.9116.2.5.1.3268.2046851466.1569638585.264843/1.2.392.200036.9116.2.5.1.3268.2046851466.1569638585.267772.dcm	no abnormality	(20,30]	Confirmed Cases	Bacteriologically positive pulmonary tuberculosis
male	tb	0.107264	0.437411	0.0832416	0.139389	0.105412	0.0907147	0.227095	/nas/dcm/zryhyy/2-CT/0716-0001515920/zryhyy,201911090132/IMAGE/1.2.392.200036.9116.2.6.1.3268.2046999396.1573262747.421312/1.2.392.200036.9116.2.6.1.3268.2046999396.1573262747.423311.dcm	old pulmonary tuberculosis	(20,30]	Clinically Diagnosed Cases	Bacteriologically negative pulmonary tuberculosis
male	tb	0.111978	0.3021	0.121611	0.125381	0.117212	0.0789271	0.272317	/nas/dcm/zryhyy/4-CTA/0615-0001516503/zryhyy,201911170204/IMAGE/1.2.392.200036.9116.2.6.1.37.2417525935.1573975795.561294/1.2.392.200036.9116.2.6.1.37.2417525935.1573975794.563405.dcm	no abnormality	(70,80]	Clinically Diagnosed Cases	Bacteriologically negative pulmonary tuberculosis
male	tb	0.0873847	0.256335	0.164691	0.153263	0.162048	0.0663035	0.307158	/nas/dcm/zryhyy/2-CT/0652-0001516882/zryhyy,201912301342/IMAGE/1.2.392.200036.9116.2.5.1.3268.2046851466.1577695659.625585/1.2.392.200036.9116.2.5.1.3268.2046851466.1577695659.628483.dcm	no abnormality	(70,80]	Confirmed Cases	Bacteriologically positive pulmonary tuberculosis
male	tb	0.158716	0.252042	0.1484	0.161649	0.297671	0.137597	0.562222	/nas/dcm/zryhyy/2-CT/0596-0001517775/zryhyy,202002150003/IMAGE/1.2.392.200036.9116.2.6.1.37.2417525935.1581706271.171022/1.2.392.200036.9116.2.6.1.37.2417525935.1581706271.173516.dcm	other abnormalities	(20,30]	Confirmed Cases	Bacteriologically positive pulmonary tuberculosis
male	tb	0.590135	0.55247	0.129349	0.935312	0.183839	0.162485	0.421729	/nas/dcm/zryhyy/2-CT/0430-0001519795/zryhyy,202009140982/IMAGE/1.2.392.200036.9116.2.6.1.3268.2046999396.1600072060.133006/1.2.392.200036.9116.2.6.1.3268.2046999396.1600072060.135122.dcm	active pulmonary tuberculosis	(60,70]	Clinically Diagnosed Cases	Bacteriologically negative pulmonary tuberculosis
male	tb	0.335317	0.684354	0.253851	0.511392	0.213204	0.271184	0.505932	/nas/dcm/zryhyy/2-CT/0411-0001520477/zryhyy,202009300544/IMAGE/1.2.392.200036.9116.2.6.1.37.2417525935.1601434020.245855/1.2.392.200036.9116.2.6.1.37.2417525935.1601434020.248474.dcm	old pulmonary tuberculosis	(80,90]	Confirmed Cases	Bacteriologically positive pulmonary tuberculosis
male	infection	0.0247672	0.126047	0.0690669	0.0430473	0.130337	0.0717774	0.0674743	/nas/dcm/zryhyy/肺部感染-CT/410-0001601982/zryhyy,202301041443/IMAGE/1.2.392.200036.9116.2.6.1.15596.4012159495.1672813263.614462/CT.1.2.392.200036.9116.2.6.1.15596.4012159495.1672813263.616636.dcm	no abnormality	(40,50]
male	infection	0.0418716	0.23235	0.0724029	0.0596529	0.107768	0.0433715	0.080936	/nas/dcm/zryhyy/肺部感染-CT/133-0001650600-2/zryhyy,202301120048/IMAGE/1.2.392.200036.9116.2.6.1.15596.4012159495.1673472563.866794/CT.1.2.392.200036.9116.2.6.1.15596.4012159495.1673472563.869442.dcm	no abnormality	(50,60]
male	infection	0.147173	0.352453	0.449765	0.527267	0.190979	0.104265	0.258683	/nas/dcm/zryhyy/肺部感染-CT/329-0001672906/zryhyy,202301061407/IMAGE/1.2.392.200036.9116.2.6.1.15596.4012159495.1672985963.609863/CT.1.2.392.200036.9116.2.6.1.15596.4012159495.1672985963.612621.dcm	old pulmonary tuberculosis	(60,70]
male	tb	0.0759193	0.315399	0.757354	0.205089	0.303024	0.118883	0.372192	/nas/dcm/zryhyy/2-CT/1669-0001698119/zryhyy,201702020026/IMAGE/1.2.392.200036.9116.2.5.1.3268.2046851466.1485991922.298831/1.2.392.200036.9116.2.5.1.3268.2046851466.1485991922.301762.dcm	other abnormalities	(90, Inf]	Clinically Diagnosed Cases	Culture-negative
male	tb	0.0766553	0.14039	0.225202	0.328468	0.241819	0.127412	0.23813	/nas/dcm/zryhyy/2-CT/0209-0001727530/exam/YXKSDFPF/PK5CUHXI/I1000000	no abnormality	(30,40]	Clinically Diagnosed Cases	Pulmonary tuberculosis without bacteriological confirmation
female	tb	0.186384	0.426652	0.0597214	0.143384	0.140633	0.06599	0.268402	/nas/dcm/zryhyy/2-CT/1488-0001737609/zryhyy,201710290240/IMAGE/1.2.392.200036.9116.2.5.1.3268.2046851466.1509248232.678566/1.2.392.200036.9116.2.5.1.3268.2046851466.1509248232.681519.dcm	old pulmonary tuberculosis	(30,40]	Clinically Diagnosed Cases	Culture-negative
male	tb	0.103217	0.59546	0.157381	0.848339	0.126342	0.171491	0.181842	/nas/dcm/zryhyy/2-CT/1251-0001741681/zryhyy,201807080005/IMAGE/1.2.392.200036.9116.2.6.1.37.2417525935.1530979700.215762/1.2.392.200036.9116.2.6.1.37.2417525935.1530979700.218497.dcm	old pulmonary tuberculosis	(-Inf,20]	Clinically Diagnosed Cases	Culture-negative
female	tb	0.507531	0.316983	0.05432	0.816079	0.269037	0.111994	0.948165	/nas/dcm/zryhyy/2-CT/1156-0001744345/zryhyy,201810150500/IMAGE/1.3.12.2.1107.5.1.4.74487.30000018101500012416900000578/1.3.12.2.1107.5.1.4.74487.30000018101500012416900000653.dcm	active pulmonary tuberculosis	(20,30]	Clinically Diagnosed Cases	Culture-negative
male	tb	0.199518	0.235971	0.112653	0.258444	0.405088	0.108196	0.941308	/nas/dcm/zryhyy/2-CT/0944-0001747645/zryhyy,201904040793/IMAGE/1.3.12.2.1107.5.1.4.74487.30000019040400001182900001763/1.3.12.2.1107.5.1.4.74487.30000019040400001182900001764.dcm	other abnormalities	(80,90]	Confirmed Cases	Bacteriologically positive pulmonary tuberculosis
male	tb	0.201741	0.756723	0.0964549	0.291217	0.213747	0.110772	0.10361	/nas/dcm/zryhyy/2-CT/0584-0001750902/zryhyy,202003030094/IMAGE/1.2.392.200036.9116.2.5.1.3268.2046851466.1583196433.132701/1.2.392.200036.9116.2.5.1.3268.2046851466.1583196433.135563.dcm	old pulmonary tuberculosis	(50,60]	Confirmed Cases	Bacteriologically positive pulmonary tuberculosis
male	tb	0.278264	0.851854	0.0142485	0.290271	0.0703484	0.0598023	0.114115	/nas/dcm/zryhyy/2-CT/0572-0001750954/zryhyy,202003190103/IMAGE/1.3.12.2.1107.5.1.4.74487.30000020031900222203200000011/1.3.12.2.1107.5.1.4.74487.30000020031900222203200000096.dcm	old pulmonary tuberculosis	(50,60]	Clinically Diagnosed Cases	Bacteriologically negative pulmonary tuberculosis
male	tb	0.553368	0.550675	0.1467	0.366525	0.26345	0.157439	0.843856	/nas/dcm/zryhyy/2-CT/0511-0001751337/zryhyy,202006220383/IMAGE/1.3.12.2.1107.5.1.4.74487.30000020062200122558700000850/1.3.12.2.1107.5.1.4.74487.30000020062200122558700000924.dcm	active pulmonary tuberculosis	(70,80]	Confirmed Cases	Bacteriologically positive pulmonary tuberculosis
female	tb	0.413399	0.5625	0.14375	0.221772	0.175891	0.0710453	0.739888	/nas/dcm/zryhyy/4-CTA/0529-0001751404/zryhyy,202005280223/IMAGE/1.3.12.2.1107.5.1.4.74487.30000020052800015716100000547/1.3.12.2.1107.5.1.4.74487.30000020052800015716100000548.dcm	active pulmonary tuberculosis	(50,60]	Confirmed Cases	Bacteriologically positive pulmonary tuberculosis
female	tb	0.0415255	0.223361	0.317052	0.0855428	0.100331	0.061448	0.257013	/nas/dcm/zryhyy/2-CT/0412-0001752091/zryhyy,202009221095/IMAGE/1.3.12.2.1107.5.1.4.74487.30000020092200170222800003079/1.3.12.2.1107.5.1.4.74487.30000020092200170222800003080.dcm	no abnormality	(70,80]	Confirmed Cases	Bacteriologically positive pulmonary tuberculosis
male	infection	0.0567435	0.349533	0.349378	0.110873	0.275856	0.0582136	0.592126	/nas/dcm/zryhyy/肺部感染-CT/234-0001756345/zryhyy,202301160802/IMAGE/1.3.12.2.1107.5.1.4.74487.30000023011600014004600001891/CT.1.3.12.2.1107.5.1.4.74487.30000023011600014004600001892.dcm	other abnormalities	(80,90]
male	infection	0.255187	0.358178	0.0884947	0.831767	0.323922	0.237755	0.742052	/nas/dcm/zryhyy/肺部感染-CT/127-0001756502/zryhyy,202301160483/IMAGE/1.3.12.2.1107.5.1.4.74487.30000023011600014004600000607/CT.1.3.12.2.1107.5.1.4.74487.30000023011600014004600000608.dcm	old pulmonary tuberculosis	(80,90]
male	infection	0.105468	0.358809	0.135628	0.194666	0.200555	0.0620262	0.508576	/nas/dcm/zryhyy/肺部感染-CT/286-0001800859/zryhyy,202301110574/IMAGE/1.2.392.200036.9116.2.6.1.15596.4012175401.1673405182.898830/CT.1.2.392.200036.9116.2.6.1.15596.4012175401.1673405182.901756.dcm	old pulmonary tuberculosis	(30,40]
female	infection	0.137853	0.500185	0.109453	0.491927	0.078881	0.175695	0.143292	/nas/dcm/zryhyy/肺部感染-CT/070-0001850020/zryhyy,202301161144/IMAGE/1.2.392.200036.9116.2.6.1.15596.4012159495.1673844845.111184/CT.1.2.392.200036.9116.2.6.1.15596.4012159495.1673844845.113930.dcm	old pulmonary tuberculosis	(40,50]
female	infection	0.0549677	0.238204	0.34782	0.0547826	0.238271	0.0424096	0.155096	/nas/dcm/zryhyy/肺部感染-CT/003-0001983264/zryhyy,202301200530/IMAGE/1.2.392.200036.9116.2.6.1.15596.4012175401.1674179745.729957/CT.1.2.392.200036.9116.2.6.1.15596.4012175401.1674179745.732493.dcm	no abnormality	(80,90]
male	tb	0.624307	0.637583	0.121504	0.967631	0.290289	0.752245	0.596637	/nas/dcm/zryhyy/2-CT/1221-0002010040-1/zryhyy,201807300175/IMAGE/1.3.12.2.1107.5.1.4.66983.30000018073000191505800000010/1.3.12.2.1107.5.1.4.66983.30000018073000191505800000116.dcm	active pulmonary tuberculosis	(40,50]	Clinically Diagnosed Cases	Culture-negative
male	tb	0.129173	0.465415	0.0178846	0.133831	0.0437048	0.0421302	0.123075	/nas/dcm/zryhyy/2-CT/0302-0002031396/zryhyy,202012210380/IMAGE/1.3.12.2.1107.5.1.4.66983.30000020122100085446300000607/1.3.12.2.1107.5.1.4.66983.30000020122100085446300000608.dcm	old pulmonary tuberculosis	(40,50]	Confirmed Cases	Bacteriologically positive pulmonary tuberculosis
male	tb	0.0341898	0.152239	0.0481167	0.13066	0.154743	0.0858944	0.294863	/nas/dcm/zryhyy/2-CT/0106-0002035275/exam/UC0MUZP4/PZDFE02P/I2000000	no abnormality	(70,80]	Confirmed Cases	Bacteriologically positive pulmonary tuberculosis
female	infection	0.0354989	0.103895	0.070579	0.0491939	0.223067	0.1283	0.0766785	/nas/dcm/zryhyy/肺部感染-CT/207-0002042549-1/zryhyy,202301110492/IMAGE/1.3.12.2.1107.5.1.4.66983.30000023011100010402900000135/CT.1.3.12.2.1107.5.1.4.66983.30000023011100010402900000136.dcm	no abnormality	(70,80]
female	infection	0.0569272	0.183382	0.103229	0.056601	0.102995	0.048586	0.135675	/nas/dcm/zryhyy/肺部感染-CT/444-0002084133/zryhyy,202301040928/IMAGE/1.2.392.200036.9116.2.6.1.15596.4012159495.1672800093.965280/CT.1.2.392.200036.9116.2.6.1.15596.4012159495.1672800093.967660.dcm	no abnormality	(50,60]
male	infection	0.0379142	0.181888	0.162604	0.061082	0.105193	0.0468143	0.108514	/nas/dcm/zryhyy/肺部感染-CT/197-0002096394/zryhyy,202301101829/IMAGE/1.2.392.200036.9116.2.6.1.15596.4012159495.1673352618.652296/CT.1.2.392.200036.9116.2.6.1.15596.4012159495.1673352618.654337.dcm	no abnormality	(80,90]
female	infection	0.0737953	0.306771	0.104696	0.235519	0.120133	0.0607797	0.12327	/nas/dcm/zryhyy/肺部感染-CT/150-0002147833/zryhyy,202301191336/IMAGE/1.2.392.200036.9116.2.5.1.3268.2046851466.1674118758.276824/CT.1.2.392.200036.9116.2.5.1.3268.2046851466.1674118758.279723.dcm	no abnormality	(80,90]
male	tb	0.789769	0.577471	0.251138	0.609706	0.448219	0.178018	0.570317	/nas/dcm/zryhyy/2-CT/1671-0002200257/zryhyy,201701031335/IMAGE/1.2.392.200036.9116.2.5.1.3268.2046851466.1483430995.849661/1.2.392.200036.9116.2.5.1.3268.2046851466.1483430995.852547.dcm	active pulmonary tuberculosis	(20,30]	Clinically Diagnosed Cases	Culture-negative
female	tb	0.154084	0.446821	0.169558	0.13852	0.150701	0.0656447	0.337349	/nas/dcm/zryhyy/2-CT/0433-0002201438/zryhyy,202008251011/IMAGE/1.2.392.200036.9116.2.6.1.37.2417525935.1598335934.193792/1.2.392.200036.9116.2.6.1.37.2417525935.1598335934.195891.dcm	old pulmonary tuberculosis	(80,90]	Confirmed Cases	Bacteriologically positive pulmonary tuberculosis
male	tb	0.183572	0.797429	0.0671447	0.286123	0.118154	0.10072	0.246633	/nas/dcm/zryhyy/2-CT/1675-0002201490/zryhyy,201701101000/IMAGE/1.2.392.200036.9116.2.6.1.3268.2046999396.1484033400.804651/1.2.392.200036.9116.2.6.1.3268.2046999396.1484033400.806740.dcm	old pulmonary tuberculosis	(30,40]	Clinically Diagnosed Cases	No sputum examination performed
male	tb	0.0758179	0.320424	0.115713	0.073202	0.0762273	0.038815	0.114553	/nas/dcm/zryhyy/2-CT/1668-0002201856/zryhyy,201701070482/IMAGE/1.2.392.200036.9116.2.6.1.37.2417525935.1483795707.72953/1.2.392.200036.9116.2.6.1.37.2417525935.1483795707.76560.dcm	no abnormality	(50,60]	Clinically Diagnosed Cases	Culture-negative
female	tb	0.0758488	0.313428	0.11103	0.141651	0.0859388	0.0514767	0.107497	/nas/dcm/zryhyy/2-CT/1656-0002201895-2/zryhyy,201701120966/IMAGE/1.2.392.200036.9116.2.6.1.3268.2046999396.1484205528.877534/1.2.392.200036.9116.2.6.1.3268.2046999396.1484205528.879521.dcm	no abnormality	(20,30]	Confirmed Cases	Smear-positive
female	tb	0.193488	0.478772	0.465312	0.22925	0.776703	0.116176	0.825025	/nas/dcm/zryhyy/2-CT/1664-0002202509/zryhyy,201701240110/IMAGE/1.2.392.200036.9116.2.6.1.3268.2046999396.1485226939.809063/1.2.392.200036.9116.2.6.1.3268.2046999396.1485226939.811159.dcm	old pulmonary tuberculosis	(50,60]	Confirmed Cases	Smear-positive
male	tb	0.375477	0.821341	0.110459	0.448042	0.22377	0.109468	0.486878	/nas/dcm/zryhyy/2-CT/1579-0002202822-2/zryhyy,201701180775/IMAGE/1.2.392.200036.9116.2.5.1.3268.2046851466.1484715923.79222/1.2.392.200036.9116.2.5.1.3268.2046851466.1484715923.82219.dcm	active pulmonary tuberculosis	(60,70]	Clinically Diagnosed Cases	Culture-negative
female	tb	0.224841	0.352172	0.31308	0.672401	0.558069	0.261998	0.185457	/nas/dcm/zryhyy/2-CT/0820-0002203764/exam/RLIUM2IO/ZGVMNFQR/I1000000	old pulmonary tuberculosis	(70,80]	Clinically Diagnosed Cases	Pulmonary tuberculosis without bacteriological confirmation
male	tb	0.255501	0.717232	0.109191	0.317754	0.135604	0.117028	0.332962	/nas/dcm/zryhyy/2-CT/1528-0002204022-1/zryhyy,201708171043/IMAGE/1.2.392.200036.9116.2.5.1.3268.2046851466.1502952556.986247/1.2.392.200036.9116.2.5.1.3268.2046851466.1502952556.989257.dcm	old pulmonary tuberculosis	(70,80]	Confirmed Cases	No sputum examination performed
male	tb	0.0772346	0.364106	0.0641066	0.150115	0.125916	0.0501225	0.238004	/nas/dcm/zryhyy/2-CT/1532-0002205023/zryhyy,201708291094/IMAGE/1.2.392.200036.9116.2.5.1.3268.2046851466.1503991500.283648/1.2.392.200036.9116.2.5.1.3268.2046851466.1503991500.286577.dcm	old pulmonary tuberculosis	(-Inf,20]	Clinically Diagnosed Cases	No sputum examination performed
male	tb	0.707611	0.80865	0.156104	0.79175	0.250234	0.152018	0.482705	/nas/dcm/zryhyy/2-CT/1584-0002206367-1/zryhyy,201706140391/IMAGE/1.2.392.200036.9116.2.5.1.3268.2046851466.1497405356.675435/1.2.392.200036.9116.2.5.1.3268.2046851466.1497405356.678341.dcm	active pulmonary tuberculosis	(70,80]	Clinically Diagnosed Cases	Culture-negative
male	tb	0.403621	0.619287	0.283111	0.994936	0.45573	0.208089	0.56016	/nas/dcm/zryhyy/2-CT/1586-0002207359/zryhyy,201706150707/IMAGE/1.2.392.200036.9116.2.5.1.3268.2046851466.1497502871.538956/1.2.392.200036.9116.2.5.1.3268.2046851466.1497502871.541898.dcm	active pulmonary tuberculosis	(20,30]	Clinically Diagnosed Cases	No sputum examination performed
female	tb	0.152094	0.61926	0.0739939	0.167577	0.175488	0.0705119	0.27997	/nas/dcm/zryhyy/3-CECT/1582-0002207414/zryhyy,201706160206/IMAGE/1.2.392.200036.9116.2.6.1.3268.2046999396.1497575664.537368/1.2.392.200036.9116.2.6.1.3268.2046999396.1497575664.539412.dcm	old pulmonary tuberculosis	(20,30]	Clinically Diagnosed Cases	Culture-negative
male	tb	0.524448	0.940205	0.0868849	0.966983	0.323992	0.311097	0.440034	/nas/dcm/zryhyy/2-CT/1581-0002207963/zryhyy,201706220809/IMAGE/1.2.392.200036.9116.2.5.1.3268.2046851466.1498110950.807110/1.2.392.200036.9116.2.5.1.3268.2046851466.1498110950.810027.dcm	active pulmonary tuberculosis	(80,90]	Confirmed Cases	Smear-positive
male	tb	0.117269	0.436341	0.0456203	0.197899	0.102286	0.0957869	0.218846	/nas/dcm/zryhyy/2-CT/1570-0002209655-1/zryhyy,201707080235/IMAGE/1.2.392.200036.9116.2.5.1.3268.2046851466.1499480379.644316/1.2.392.200036.9116.2.5.1.3268.2046851466.1499480379.647275.dcm	old pulmonary tuberculosis	(20,30]	Clinically Diagnosed Cases	Culture-negative
female	tb	0.0621227	0.253956	0.0876734	0.0640765	0.159841	0.046648	0.179917	/nas/dcm/zryhyy/2-CT/1555-0002210164-1/zryhyy,201707180720/IMAGE/1.2.392.200036.9116.2.6.1.3268.2046999396.1500356499.586567/1.2.392.200036.9116.2.6.1.3268.2046999396.1500356499.588687.dcm	no abnormality	(50,60]	Confirmed Cases	Culture-positive only
female	tb	0.0768078	0.277511	0.115244	0.0793532	0.290481	0.0772409	0.115103	/nas/dcm/zryhyy/2-CT/1529-0002210775/zryhyy,201707220055/IMAGE/1.2.392.200036.9116.2.6.1.3268.2046999396.1500683544.305681/1.2.392.200036.9116.2.6.1.3268.2046999396.1500683544.307752.dcm	no abnormality	(60,70]	Clinically Diagnosed Cases	No sputum examination performed
female	tb	0.250263	0.848617	0.0889538	0.409595	0.133057	0.145705	0.183164	/nas/dcm/zryhyy/3-CECT/1564-0002211174/zryhyy,201707310280/IMAGE/1.2.392.200036.9116.2.6.1.3268.2046999396.1501465574.782753/1.2.392.200036.9116.2.6.1.3268.2046999396.1501465574.784801.dcm	old pulmonary tuberculosis	(30,40]	Clinically Diagnosed Cases	Culture-negative
male	tb	0.599654	0.775274	0.126724	0.308441	0.593955	0.132358	0.85373	/nas/dcm/zryhyy/2-CT/1563-0002211211/zryhyy,201707230074/IMAGE/1.2.392.200036.9116.2.5.1.3268.2046851466.1500767327.946768/1.2.392.200036.9116.2.5.1.3268.2046851466.1500767327.949871.dcm	active pulmonary tuberculosis	(30,40]	Clinically Diagnosed Cases	Culture-negative
female	tb	0.392489	0.511437	0.147869	0.226028	0.691443	0.171063	0.504947	/nas/dcm/zryhyy/2-CT/1545-0002211998/zryhyy,201708090515/IMAGE/1.2.392.200036.9116.2.5.1.3268.2046851466.1502253198.500991/1.2.392.200036.9116.2.5.1.3268.2046851466.1502253198.503921.dcm	active pulmonary tuberculosis	(60,70]	Clinically Diagnosed Cases	No sputum examination performed
female	tb	0.111258	0.286539	0.0777704	0.0836945	0.0580781	0.0462302	0.129493	/nas/dcm/zryhyy/2-CT/1550-0002212308/zryhyy,201708030668/IMAGE/1.2.392.200036.9116.2.6.1.3268.2046999396.1501738648.642811/1.2.392.200036.9116.2.6.1.3268.2046999396.1501738648.644773.dcm	no abnormality	(30,40]	Confirmed Cases	Smear-positive
male	tb	0.308141	0.7316	0.175537	0.370812	0.272446	0.119511	0.416514	/nas/dcm/zryhyy/2-CT/1551-0002212453/zryhyy,201708070658/IMAGE/1.2.392.200036.9116.2.5.1.3268.2046851466.1502079333.958073/1.2.392.200036.9116.2.5.1.3268.2046851466.1502079333.960972.dcm	old pulmonary tuberculosis	(40,50]	Confirmed Cases	Smear-positive
female	tb	0.459368	0.441563	0.0861613	0.994949	0.214226	0.642669	0.617699	/nas/dcm/zryhyy/2-CT/1544-0002212841/zryhyy,201708100926/IMAGE/1.2.392.200036.9116.2.6.1.3268.2046999396.1502350677.46465/1.2.392.200036.9116.2.6.1.3268.2046999396.1502350677.48554.dcm	active pulmonary tuberculosis	(20,30]	Clinically Diagnosed Cases	Culture-negative
female	tb	0.556013	0.553163	0.148259	0.964001	0.247003	0.398402	0.579846	/nas/dcm/zryhyy/2-CT/1541-0002213475/zryhyy,201708141031/IMAGE/1.2.392.200036.9116.2.5.1.3268.2046851466.1502692440.399527/1.2.392.200036.9116.2.5.1.3268.2046851466.1502692440.402548.dcm	active pulmonary tuberculosis	(50,60]	Confirmed Cases	Smear-positive
male	tb	0.265902	0.549754	0.169003	0.357005	0.197702	0.10969	0.343083	/nas/dcm/zryhyy/2-CT/1530-0002213554/zryhyy,201708250573/IMAGE/1.2.392.200036.9116.2.5.1.3268.2046851466.1503636086.602518/1.2.392.200036.9116.2.5.1.3268.2046851466.1503636086.605430.dcm	old pulmonary tuberculosis	(60,70]	Clinically Diagnosed Cases	Culture-negative
male	tb	0.0543379	0.216507	0.0864558	0.0755042	0.0896329	0.0437512	0.133801	/nas/dcm/zryhyy/2-CT/1533-0002214289/zryhyy,201708240805/IMAGE/1.2.392.200036.9116.2.5.1.3268.2046851466.1503557108.260343/1.2.392.200036.9116.2.5.1.3268.2046851466.1503557108.263264.dcm	no abnormality	(60,70]	Confirmed Cases	Smear-positive
female	tb	0.0494358	0.292349	0.0356744	0.0724217	0.0592581	0.0396032	0.0748664	/nas/dcm/zryhyy/3-CECT/1527-0002214646/zryhyy,201709050034/IMAGE/1.2.392.200036.9116.2.6.1.3268.2046999396.1504570642.616258/1.2.392.200036.9116.2.6.1.3268.2046999396.1504570642.618463.dcm	no abnormality	(50,60]	Clinically Diagnosed Cases	Culture-negative
male	tb	0.112181	0.344473	0.338741	0.15864	0.479943	0.0735208	0.618097	/nas/dcm/zryhyy/2-CT/1518-0002214889/zryhyy,201709041081/IMAGE/1.2.392.200036.9116.2.6.1.3268.2046999396.1504513559.350932/1.2.392.200036.9116.2.6.1.3268.2046999396.1504513559.353094.dcm	other abnormalities	(50,60]	Clinically Diagnosed Cases	Culture-negative
female	tb	0.133969	0.46059	0.0657626	0.18474	0.189401	0.0766104	0.189667	/nas/dcm/zryhyy/2-CT/1526-0002215011/zryhyy,201709050787/IMAGE/1.2.392.200036.9116.2.5.1.3268.2046851466.1504588877.67218/1.2.392.200036.9116.2.5.1.3268.2046851466.1504588877.70128.dcm	old pulmonary tuberculosis	(40,50]	Clinically Diagnosed Cases	Culture-negative
male	tb	0.0500155	0.425504	0.469484	0.102352	0.221584	0.0743103	0.123868	/nas/dcm/zryhyy/2-CT/1507-0002215134/zryhyy,201709130617/IMAGE/1.2.392.200036.9116.2.5.1.3268.2046851466.1505277768.485786/1.2.392.200036.9116.2.5.1.3268.2046851466.1505277768.488686.dcm	old pulmonary tuberculosis	(60,70]	Clinically Diagnosed Cases	No sputum examination performed
male	tb	0.20218	0.623702	0.105232	0.748621	0.540919	0.200801	0.311904	/nas/dcm/zryhyy/2-CT/1525-0002215265/zryhyy,201709080648/IMAGE/1.2.392.200036.9116.2.6.1.3268.2046999396.1504848693.645794/1.2.392.200036.9116.2.6.1.3268.2046999396.1504848693.647948.dcm	old pulmonary tuberculosis	(20,30]	Clinically Diagnosed Cases	Culture-negative
male	tb	0.0764236	0.243137	0.0671624	0.0626041	0.12178	0.0466993	0.240908	/nas/dcm/zryhyy/2-CT/1516-0002215575-2/zryhyy,201709070203/IMAGE/1.2.392.200036.9116.2.5.1.3268.2046851466.1504741354.183082/1.2.392.200036.9116.2.5.1.3268.2046851466.1504741354.186481.dcm	no abnormality	(30,40]	Clinically Diagnosed Cases	Culture-negative
female	tb	0.159665	0.404445	0.0948075	0.222534	0.585332	0.0905985	0.234504	/nas/dcm/zryhyy/2-CT/1522-0002215753/zryhyy,201709111038/IMAGE/1.2.392.200036.9116.2.6.1.3268.2046999396.1505111971.955/1.2.392.200036.9116.2.6.1.3268.2046999396.1505111971.2946.dcm	old pulmonary tuberculosis	(20,30]	Confirmed Cases	Smear-positive
female	tb	0.406435	0.399329	0.093478	0.190216	0.401768	0.071884	0.780453	/nas/dcm/zryhyy/2-CT/1512-0002216725-2/zryhyy,201706030215/IMAGE/1.2.392.200036.9116.2.5.1.3268.2046851466.1496452377.638007/1.2.392.200036.9116.2.5.1.3268.2046851466.1496452377.641056.dcm	active pulmonary tuberculosis	(20,30]	Clinically Diagnosed Cases	Culture-negative
male	tb	0.0470504	0.351585	0.192254	0.179704	0.228694	0.0617093	0.102071	/nas/dcm/zryhyy/2-CT/1502-0002216940/zryhyy,201709270671/IMAGE/1.2.392.200036.9116.2.5.1.3268.2046851466.1506487074.56181/1.2.392.200036.9116.2.5.1.3268.2046851466.1506487074.59209.dcm	old pulmonary tuberculosis	(30,40]	Confirmed Cases	Rifampicin-resistant pulmonary tuberculosis
male	tb	0.396273	0.357158	0.139268	0.997113	0.378007	0.180258	0.759572	/nas/dcm/zryhyy/2-CT/1500-0002217621/zryhyy,201710040082/IMAGE/1.2.392.200036.9116.2.6.1.37.2417525935.1507076981.994347/1.2.392.200036.9116.2.6.1.37.2417525935.1507076981.996731.dcm	active pulmonary tuberculosis	(20,30]	Clinically Diagnosed Cases	Culture-negative
male	tb	0.072153	0.401422	0.0718266	0.0912383	0.0727579	0.0572181	0.0733216	/nas/dcm/zryhyy/2-CT/1499-0002217631/zryhyy,201710040189/IMAGE/1.2.392.200036.9116.2.6.1.37.2417525935.1507092604.989966/1.2.392.200036.9116.2.6.1.37.2417525935.1507092604.992151.dcm	old pulmonary tuberculosis	(30,40]	Clinically Diagnosed Cases	Culture-negative
female	tb	0.127754	0.220647	0.162338	0.424708	0.473121	0.0748541	0.840923	/nas/dcm/zryhyy/2-CT/1493-0002218847/zryhyy,201710161426/IMAGE/1.2.392.200036.9116.2.6.1.37.2417525935.1508153732.904040/1.2.392.200036.9116.2.6.1.37.2417525935.1508153732.906496.dcm	other abnormalities	(20,30]	Clinically Diagnosed Cases	Culture-negative
male	tb	0.113179	0.363147	0.0824277	0.135101	0.147881	0.074106	0.105553	/nas/dcm/zryhyy/2-CT/1492-0002218934/zryhyy,201710191236/IMAGE/1.2.392.200036.9116.2.6.1.37.2417525935.1508405841.859671/1.2.392.200036.9116.2.6.1.37.2417525935.1508405841.862082.dcm	old pulmonary tuberculosis	(20,30]	Confirmed Cases	Smear-positive
male	tb	0.0735252	0.232453	0.177705	0.085749	0.576019	0.0632619	0.81365	/nas/dcm/zryhyy/2-CT/1486-0002219211/zryhyy,201710230523/IMAGE/1.2.392.200036.9116.2.5.1.3268.2046851466.1508723423.245608/1.2.392.200036.9116.2.5.1.3268.2046851466.1508723423.248601.dcm	other abnormalities	(20,30]	Clinically Diagnosed Cases	Culture-negative
female	tb	0.270631	0.551665	0.202047	0.550555	0.308653	0.143884	0.768267	/nas/dcm/zryhyy/2-CT/1473-0002219541/zryhyy,201711010149/IMAGE/1.2.392.200036.9116.2.5.1.3268.2046851466.1509495032.12652/1.2.392.200036.9116.2.5.1.3268.2046851466.1509495032.15622.dcm	old pulmonary tuberculosis	(60,70]	Confirmed Cases	Smear-positive
female	tb	0.0458832	0.135228	0.0328593	0.100954	0.245921	0.0704899	0.162445	/nas/dcm/zryhyy/2-CT/1483-0002219664/zryhyy,201711011061/IMAGE/1.2.392.200036.9116.2.5.1.3268.2046851466.1509520212.98696/1.2.392.200036.9116.2.5.1.3268.2046851466.1509520212.101656.dcm	no abnormality	(30,40]	Clinically Diagnosed Cases	No sputum examination performed
male	tb	0.0787399	0.344163	0.17813	0.0971548	0.22492	0.0627747	0.122743	/nas/dcm/zryhyy/2-CT/1481-0002220478/zryhyy,201710260677/IMAGE/1.2.392.200036.9116.2.5.1.3268.2046851466.1508991802.615335/1.2.392.200036.9116.2.5.1.3268.2046851466.1508991802.618219.dcm	no abnormality	(60,70]	Clinically Diagnosed Cases	Culture-negative
male	tb	0.0620548	0.218013	0.077048	0.0453387	0.0838878	0.0339168	0.119305	/nas/dcm/zryhyy/2-CT/1477-0002221624/zryhyy,201711091228/IMAGE/1.2.392.200036.9116.2.6.1.37.2417525935.1510220025.442677/1.2.392.200036.9116.2.6.1.37.2417525935.1510220025.445026.dcm	no abnormality	(20,30]	Confirmed Cases	Smear-positive
female	tb	0.196163	0.357984	0.124508	0.932202	0.199652	0.208209	0.445796	/nas/dcm/zryhyy/2-CT/1469-0002221892/zryhyy,201711221063/IMAGE/1.2.392.200036.9116.2.5.1.3268.2046851466.1511334082.539730/1.2.392.200036.9116.2.5.1.3268.2046851466.1511334082.542646.dcm	old pulmonary tuberculosis	(20,30]	Confirmed Cases	Smear-positive
male	tb	0.0687658	0.163648	0.389773	0.175709	0.38516	0.0727988	0.285476	/nas/dcm/zryhyy/2-CT/1434-0002223196-2/zryhyy,201712080846/IMAGE/1.2.392.200036.9116.2.6.1.3268.2046999396.1512714345.454220/1.2.392.200036.9116.2.6.1.3268.2046999396.1512714345.456290.dcm	no abnormality	(-Inf,20]	Clinically Diagnosed Cases	Culture-negative
male	tb	0.0276441	0.15046	0.1706	0.0723691	0.308615	0.0457076	0.103507	/nas/dcm/zryhyy/2-CT/1448-0002223423/zryhyy,201712060762/IMAGE/1.2.392.200036.9116.2.5.1.3268.2046851466.1512536765.659500/1.2.392.200036.9116.2.5.1.3268.2046851466.1512536765.662639.dcm	no abnormality	(40,50]	Clinically Diagnosed Cases	Culture-negative
female	tb	0.37081	0.649325	0.223438	0.9877	0.332278	0.299814	0.447712	/nas/dcm/zryhyy/2-CT/1459-0002223512/zryhyy,201711290803/IMAGE/1.2.392.200036.9116.2.5.1.3268.2046851466.1511935024.331896/1.2.392.200036.9116.2.5.1.3268.2046851466.1511935024.334845.dcm	active pulmonary tuberculosis	(20,30]	Clinically Diagnosed Cases	Culture-negative
male	tb	0.52893	0.286866	0.528099	0.504723	0.988088	0.229979	0.714833	/nas/dcm/zryhyy/2-CT/1462-0002223715-2/zryhyy,201712121016/IMAGE/1.2.392.200036.9116.2.6.1.3268.2046999396.1513062391.887346/1.2.392.200036.9116.2.6.1.3268.2046999396.1513062391.889403.dcm	active pulmonary tuberculosis	(50,60]	Clinically Diagnosed Cases	Culture-negative
male	tb	0.423657	0.565423	0.146186	0.762133	0.752749	0.386477	0.372647	/nas/dcm/zryhyy/2-CT/1398-0002223919-1/zryhyy,201801161100/IMAGE/1.2.392.200036.9116.2.6.1.3268.2046999396.1516089214.185054/1.2.392.200036.9116.2.6.1.3268.2046999396.1516089214.187157.dcm	active pulmonary tuberculosis	(30,40]	Clinically Diagnosed Cases	Culture-negative
male	tb	0.502299	0.546337	0.0891087	0.31379	0.417934	0.1495	0.539468	/nas/dcm/zryhyy/2-CT/1416-0002224263-2/zryhyy,201712041296/IMAGE/1.2.392.200036.9116.2.6.1.37.2417525935.1512385489.289132/1.2.392.200036.9116.2.6.1.37.2417525935.1512385489.291527.dcm	active pulmonary tuberculosis	(50,60]	Confirmed Cases	Smear-positive
female	tb	0.0586074	0.276158	0.121558	0.0850166	0.125203	0.0731376	0.144634	/nas/dcm/zryhyy/2-CT/1445-0002224664/zryhyy,201712181087/IMAGE/1.2.392.200036.9116.2.5.1.3268.2046851466.1513578536.754697/1.2.392.200036.9116.2.5.1.3268.2046851466.1513578536.757625.dcm	no abnormality	(-Inf,20]	Confirmed Cases	Smear-positive
male	tb	0.223584	0.554588	0.171798	0.305768	0.37407	0.0833326	0.925559	/nas/dcm/zryhyy/2-CT/1442-0002224790/zryhyy,201712141007/IMAGE/1.2.392.200036.9116.2.5.1.3268.2046851466.1513235052.246590/1.2.392.200036.9116.2.5.1.3268.2046851466.1513235052.249533.dcm	old pulmonary tuberculosis	(60,70]	Confirmed Cases	Smear-positive
female	tb	0.168042	0.452706	0.405792	0.20408	0.356018	0.0704919	0.433553	/nas/dcm/zryhyy/2-CT/1412-0002224807-2/zryhyy,201712130715/IMAGE/1.2.392.200036.9116.2.6.1.3268.2046999396.1513142617.322429/1.2.392.200036.9116.2.6.1.3268.2046999396.1513142617.324412.dcm	old pulmonary tuberculosis	(80,90]	Confirmed Cases	Smear-positive
female	tb	0.16806	0.323692	0.0868295	0.266894	0.326194	0.0961156	0.236115	/nas/dcm/zryhyy/2-CT/1424-0002225231/zryhyy,201712210223/IMAGE/1.2.392.200036.9116.2.5.1.3268.2046851466.1513817106.677966/1.2.392.200036.9116.2.5.1.3268.2046851466.1513817106.680853.dcm	no abnormality	(20,30]	Confirmed Cases	Smear-positive
male	tb	0.114733	0.39713	0.286897	0.353461	0.256532	0.108566	0.57126	/nas/dcm/zryhyy/2-CT/1410-0002225303-1/zryhyy,201801030744/IMAGE/1.2.392.200036.9116.2.5.1.3268.2046851466.1514953162.568715/1.2.392.200036.9116.2.5.1.3268.2046851466.1514953162.571628.dcm	old pulmonary tuberculosis	(70,80]	Clinically Diagnosed Cases	Culture-negative
male	tb	0.368193	0.461489	0.313463	0.991323	0.517126	0.219331	0.869608	/nas/dcm/zryhyy/2-CT/1389-0002228616/zryhyy,201801250165/IMAGE/1.2.392.200036.9116.2.5.1.3268.2046851466.1516840224.316390/1.2.392.200036.9116.2.5.1.3268.2046851466.1516840224.319409.dcm	active pulmonary tuberculosis	(50,60]	Clinically Diagnosed Cases	Culture-negative
male	tb	0.212003	0.885341	0.153847	0.572862	0.318062	0.232001	0.290662	/nas/dcm/zryhyy/2-CT/1390-0002229747/zryhyy,201801160243/IMAGE/1.2.392.200036.9116.2.5.1.3268.2046851466.1516066081.212520/1.2.392.200036.9116.2.5.1.3268.2046851466.1516066081.215464.dcm	old pulmonary tuberculosis	(60,70]	Clinically Diagnosed Cases	Culture-negative
female	tb	0.0562999	0.309944	0.371111	0.0928336	0.928783	0.0594775	0.640529	/nas/dcm/zryhyy/2-CT/1373-0002230272/zryhyy,201802090173/IMAGE/1.2.392.200036.9116.2.5.1.3268.2046851466.1518151629.758391/1.2.392.200036.9116.2.5.1.3268.2046851466.1518151629.761330.dcm	other abnormalities	(30,40]	Clinically Diagnosed Cases	Culture-negative
female	tb	0.682053	0.665047	0.148777	0.163403	0.449236	0.088905	0.209981	/nas/dcm/zryhyy/2-CT/1375-0002230321/zryhyy,201802090033/IMAGE/1.2.392.200036.9116.2.6.1.37.2417525935.1518130636.647472/1.2.392.200036.9116.2.6.1.37.2417525935.1518130636.649984.dcm	active pulmonary tuberculosis	(50,60]	Confirmed Cases	Smear-positive
male	tb	0.124898	0.340357	0.0444263	0.130727	0.114611	0.0553448	0.186458	/nas/dcm/zryhyy/2-CT/1371-0002231148/zryhyy,201803020684/IMAGE/1.2.392.200036.9116.2.6.1.3268.2046999396.1519970686.808358/1.2.392.200036.9116.2.6.1.3268.2046999396.1519970686.810424.dcm	no abnormality	(-Inf,20]	Clinically Diagnosed Cases	Culture-negative
male	tb	0.252943	0.610917	0.128268	0.29912	0.231046	0.117168	0.545888	/nas/dcm/zryhyy/2-CT/1351-0002231934/zryhyy,201803211096/IMAGE/1.2.392.200036.9116.2.6.1.3268.2046999396.1521619001.263588/1.2.392.200036.9116.2.6.1.3268.2046999396.1521619001.265584.dcm	old pulmonary tuberculosis	(70,80]	Confirmed Cases	Culture-positive only
male	tb	0.0770593	0.603779	0.170775	0.116015	0.20995	0.0534724	0.124509	/nas/dcm/zryhyy/2-CT/1364-0002232055/zryhyy,201803070195/IMAGE/1.2.392.200036.9116.2.5.1.3268.2046851466.1520400155.298235/1.2.392.200036.9116.2.5.1.3268.2046851466.1520400155.301191.dcm	old pulmonary tuberculosis	(50,60]	Clinically Diagnosed Cases	Culture-negative
male	tb	0.143669	0.673336	0.537049	0.576468	0.722809	0.0946166	0.589522	/nas/dcm/zryhyy/2-CT/1366-0002232465/zryhyy,201803090703/IMAGE/1.2.392.200036.9116.2.5.1.3268.2046851466.1520570529.13767/1.2.392.200036.9116.2.5.1.3268.2046851466.1520570529.16658.dcm	old pulmonary tuberculosis	(50,60]	Clinically Diagnosed Cases	Culture-negative
male	tb	0.100573	0.351686	0.062613	0.0813142	0.0754272	0.0495504	0.120793	/nas/dcm/zryhyy/2-CT/1357-0002233957/zryhyy,201803071175/IMAGE/1.2.392.200036.9116.2.5.1.3268.2046851466.1520409622.890900/1.2.392.200036.9116.2.5.1.3268.2046851466.1520409622.893850.dcm	old pulmonary tuberculosis	(20,30]	Clinically Diagnosed Cases	Culture-negative
male	tb	0.176264	0.319667	0.0330844	0.791747	0.0886568	0.260929	0.127369	/nas/dcm/zryhyy/2-CT/0971-0002235056/zryhyy,201904010395/IMAGE/1.2.392.200036.9116.2.5.1.3268.2046851466.1554082066.78536/1.2.392.200036.9116.2.5.1.3268.2046851466.1554082066.81433.dcm	other abnormalities	(30,40]	Clinically Diagnosed Cases	Bacteriologically negative pulmonary tuberculosis
male	tb	0.08311	0.254303	0.074315	0.135589	0.235082	0.0484108	0.144252	/nas/dcm/zryhyy/3-CECT/1333-0002236179/zryhyy,201804100218/IMAGE/1.2.392.200036.9116.2.6.1.3268.2046999396.1523322406.75188/1.2.392.200036.9116.2.6.1.3268.2046999396.1523322406.77313.dcm	no abnormality	(60,70]	Clinically Diagnosed Cases	Culture-negative
male	tb	0.101744	0.314503	0.0984214	0.074673	0.195239	0.0652459	0.196968	/nas/dcm/zryhyy/2-CT/1323-0002237336/zryhyy,201801190347/IMAGE/1.2.392.200036.9116.2.5.1.3268.2046851466.1516325182.229727/1.2.392.200036.9116.2.5.1.3268.2046851466.1516325182.232775.dcm	no abnormality	(20,30]	Clinically Diagnosed Cases	Culture-negative
male	tb	0.0226442	0.199354	0.1808	0.0394459	0.198261	0.0511947	0.0592187	/nas/dcm/zryhyy/2-CT/1307-0002237451/zryhyy,201804280605/IMAGE/1.2.392.200036.9116.2.6.1.37.2417525935.1524889513.321969/1.2.392.200036.9116.2.6.1.37.2417525935.1524889513.324758.dcm	no abnormality	(50,60]	Confirmed Cases	Smear-positive
male	tb	0.135006	0.412305	0.22272	0.199055	0.271097	0.0844713	0.466743	/nas/dcm/zryhyy/2-CT/1306-0002237535/zryhyy,201805070546/IMAGE/1.2.392.200036.9116.2.5.1.3268.2046851466.1525658978.925980/1.2.392.200036.9116.2.5.1.3268.2046851466.1525658978.928906.dcm	old pulmonary tuberculosis	(60,70]	Clinically Diagnosed Cases	No sputum examination performed
female	tb	0.102551	0.323997	0.0965525	0.114934	0.203362	0.125045	0.253186	/nas/dcm/zryhyy/2-CT/0549-0002238025/zryhyy,202004260594/IMAGE/1.2.392.200036.9116.2.6.1.3268.2046999396.1587887206.65517/1.2.392.200036.9116.2.6.1.3268.2046999396.1587887206.67582.dcm	no abnormality	(30,40]	Clinically Diagnosed Cases	Bacteriologically negative pulmonary tuberculosis
male	tb	0.903362	0.747712	0.0531582	0.617582	0.672624	0.195906	0.333335	/nas/dcm/zryhyy/2-CT/1315-0002238581/zryhyy,201804280682/IMAGE/1.2.392.200036.9116.2.6.1.3268.2046999396.1524896100.115489/1.2.392.200036.9116.2.6.1.3268.2046999396.1524896100.117608.dcm	active pulmonary tuberculosis	(20,30]	Confirmed Cases	Smear-positive
male	tb	0.102899	0.331469	0.08467	0.130551	0.137365	0.127475	0.222481	/nas/dcm/zryhyy/2-CT/1192-0002238631/zryhyy,201809070829/IMAGE/1.2.392.200036.9116.2.5.1.3268.2046851466.1536303379.775164/1.2.392.200036.9116.2.5.1.3268.2046851466.1536303379.778102.dcm	no abnormality	(40,50]	Clinically Diagnosed Cases	Culture-negative
female	tb	0.139602	0.452389	0.104072	0.152718	0.206853	0.147682	0.339489	/nas/dcm/zryhyy/2-CT/1305-0002239698-2/zryhyy,201708250795/IMAGE/1.2.392.200036.9116.2.6.1.3268.2046999396.1503644322.138216/1.2.392.200036.9116.2.6.1.3268.2046999396.1503644322.140221.dcm	old pulmonary tuberculosis	(60,70]	Confirmed Cases	Smear-positive
male	tb	0.309267	0.543276	0.07621	0.180937	0.723626	0.130151	0.315473	/nas/dcm/zryhyy/2-CT/1298-0002240120/zryhyy,201805141308/IMAGE/1.2.392.200036.9116.2.6.1.3268.2046999396.1526286730.939000/1.2.392.200036.9116.2.6.1.3268.2046999396.1526286730.940962.dcm	old pulmonary tuberculosis	(60,70]	Clinically Diagnosed Cases	Culture-negative
male	tb	0.365499	0.445814	0.267158	0.998284	0.523244	0.207108	0.823275	/nas/dcm/zryhyy/2-CT/1286-0002241349-2/zryhyy,201805231051/IMAGE/1.2.392.200036.9116.2.5.1.3268.2046851466.1527058175.388862/1.2.392.200036.9116.2.5.1.3268.2046851466.1527058175.391757.dcm	active pulmonary tuberculosis	(70,80]	Clinically Diagnosed Cases	Culture-negative
male	tb	0.50613	0.486722	0.407351	0.449132	0.779736	0.270934	0.879456	/nas/dcm/zryhyy/2-CT/1188-0002241775-1/zryhyy,201809181220/IMAGE/1.2.392.200036.9116.2.5.1.3268.2046851466.1537256977.885014/1.2.392.200036.9116.2.5.1.3268.2046851466.1537256977.888007.dcm	active pulmonary tuberculosis	(60,70]	Confirmed Cases	Smear-positive
male	tb	0.300811	0.472371	0.216782	0.83942	0.828445	0.19937	0.749547	/nas/dcm/zryhyy/2-CT/1283-0002241831/zryhyy,201805290847/IMAGE/1.2.392.200036.9116.2.5.1.3268.2046851466.1527571347.59527/1.2.392.200036.9116.2.5.1.3268.2046851466.1527571347.62406.dcm	old pulmonary tuberculosis	(20,30]	Clinically Diagnosed Cases	Culture-negative
male	tb	0.346338	0.424736	0.273194	0.994023	0.62995	0.349061	0.676184	/nas/dcm/zryhyy/2-CT/1080-0002242402-2/zryhyy,201806290907/IMAGE/1.2.392.200036.9116.2.5.1.3268.2046851466.1530254704.298218/1.2.392.200036.9116.2.5.1.3268.2046851466.1530254704.301126.dcm	old pulmonary tuberculosis	(50,60]	Clinically Diagnosed Cases	Pulmonary tuberculosis without bacteriological confirmation
male	infection	0.0720596	0.179044	0.178621	0.0633638	0.147647	0.0471156	0.221736	/nas/dcm/zryhyy/肺部感染-CT/124-0002242742/zryhyy,202301061297/IMAGE/1.2.392.200036.9116.2.6.1.3268.2046999396.1672988857.382990/CT.1.2.392.200036.9116.2.6.1.3268.2046999396.1672988857.385154.dcm	no abnormality	(40,50]
female	tb	0.0230919	0.0986851	0.0336085	0.0338775	0.0567689	0.0387236	0.133075	/nas/dcm/zryhyy/2-CT/1271-0002242986-2/zryhyy,201806060749/IMAGE/1.3.12.2.1107.5.1.4.74487.30000018060600210417900002132/1.3.12.2.1107.5.1.4.74487.30000018060600210417900002200.dcm	no abnormality	(50,60]	Clinically Diagnosed Cases	Culture-negative
male	tb	0.107017	0.771217	0.0541076	0.256617	0.120413	0.108326	0.0853448	/nas/dcm/zryhyy/2-CT/1269-0002243958/zryhyy,201806121125/IMAGE/1.2.392.200036.9116.2.5.1.3268.2046851466.1528783041.242394/1.2.392.200036.9116.2.5.1.3268.2046851466.1528783041.245279.dcm	old pulmonary tuberculosis	(20,30]	Clinically Diagnosed Cases	Culture-negative
female	tb	0.0839445	0.192869	0.165708	0.0558196	0.64998	0.0763426	0.801007	/nas/dcm/zryhyy/2-CT/1261-0002244557/zryhyy,201806220935/IMAGE/1.2.392.200036.9116.2.5.1.3268.2046851466.1529652477.895570/1.2.392.200036.9116.2.5.1.3268.2046851466.1529652477.898447.dcm	other abnormalities	(60,70]	Clinically Diagnosed Cases	Culture-negative
male	tb	0.10064	0.400676	0.175689	0.129799	0.149671	0.0674097	0.3004	/nas/dcm/zryhyy/2-CT/1266-0002244584/zryhyy,201806260855/IMAGE/1.2.392.200036.9116.2.6.1.37.2417525935.1529987992.613722/1.2.392.200036.9116.2.6.1.37.2417525935.1529987992.616528.dcm	old pulmonary tuberculosis	(20,30]	Confirmed Cases	Smear-positive
male	tb	0.168064	0.518612	0.318682	0.240341	0.27215	0.0715909	0.43406	/nas/dcm/zryhyy/2-CT/1265-0002244735/zryhyy,201806250961/IMAGE/1.2.392.200036.9116.2.5.1.3268.2046851466.1529904503.782943/1.2.392.200036.9116.2.5.1.3268.2046851466.1529904503.785855.dcm	old pulmonary tuberculosis	(50,60]	Clinically Diagnosed Cases	Bacteriologically negative pulmonary tuberculosis
male	tb	0.266955	0.716147	0.0972606	0.966436	0.239741	0.706915	0.23293	/nas/dcm/zryhyy/2-CT/1264-0002245063/zryhyy,201806270823/IMAGE/1.2.392.200036.9116.2.5.1.3268.2046851466.1530078337.369144/1.2.392.200036.9116.2.5.1.3268.2046851466.1530078337.372054.dcm	old pulmonary tuberculosis	(20,30]	Confirmed Cases	Smear-positive
female	tb	0.0972313	0.302998	0.145308	0.0903766	0.104572	0.0613257	0.119116	/nas/dcm/zryhyy/2-CT/0712-0002245124/zryhyy,201910161263/IMAGE/1.2.392.200036.9116.2.6.1.3268.2046999396.1571216137.213057/1.2.392.200036.9116.2.6.1.3268.2046999396.1571216137.215358.dcm	no abnormality	(30,40]	Confirmed Cases	Bacteriologically positive pulmonary tuberculosis
female	tb	0.064744	0.444073	0.0977243	0.161105	0.232645	0.334291	0.186363	/nas/dcm/zryhyy/2-CT/1257-0002245156/zryhyy,201806280015/IMAGE/1.2.392.200036.9116.2.6.1.37.2417525935.1530116038.199771/1.2.392.200036.9116.2.6.1.37.2417525935.1530116038.202228.dcm	old pulmonary tuberculosis	(20,30]	Clinically Diagnosed Cases	Culture-negative
male	tb	0.142636	0.445861	0.0747256	0.259016	0.0958962	0.0657404	0.275839	/nas/dcm/zryhyy/2-CT/1255-0002245336/zryhyy,201807020837/IMAGE/1.2.392.200036.9116.2.5.1.3268.2046851466.1530506906.480572/1.2.392.200036.9116.2.5.1.3268.2046851466.1530506906.483552.dcm	old pulmonary tuberculosis	(30,40]	Clinically Diagnosed Cases	Culture-negative
female	tb	0.233452	0.538746	0.0811144	0.12569	0.372285	0.0875789	0.214608	/nas/dcm/zryhyy/2-CT/1256-0002246129/zryhyy,201807010297/IMAGE/1.2.392.200036.9116.2.5.1.3268.2046851466.1530423028.28805/1.2.392.200036.9116.2.5.1.3268.2046851466.1530423028.31670.dcm	old pulmonary tuberculosis	(20,30]	Clinically Diagnosed Cases	Culture-negative
female	tb	0.0723221	0.412238	0.130429	0.114875	0.104998	0.0423905	0.103451	/nas/dcm/zryhyy/2-CT/1238-0002246816-2/zryhyy,201807080115/IMAGE/1.2.392.200036.9116.2.6.1.3268.2046999396.1531013037.608899/1.2.392.200036.9116.2.6.1.3268.2046999396.1531013037.611164.dcm	old pulmonary tuberculosis	(30,40]	Clinically Diagnosed Cases	Culture-negative
male	tb	0.238556	0.485212	0.073937	0.201055	0.393962	0.0606559	0.33976	/nas/dcm/zryhyy/2-CT/1216-0002247929/zryhyy,201807090491/IMAGE/1.2.392.200036.9116.2.5.1.3268.2046851466.1531101189.96093/1.2.392.200036.9116.2.5.1.3268.2046851466.1531101189.99004.dcm	old pulmonary tuberculosis	(30,40]	Confirmed Cases	Smear-positive
male	tb	0.073601	0.783439	0.0397999	0.202544	0.0537935	0.0843412	0.0867071	/nas/dcm/zryhyy/2-CT/1239-0002247930/zryhyy,201807200619/IMAGE/1.2.392.200036.9116.2.6.1.37.2417525935.1532061211.381237/1.2.392.200036.9116.2.6.1.37.2417525935.1532061211.383674.dcm	old pulmonary tuberculosis	(30,40]	Clinically Diagnosed Cases	Culture-negative
female	tb	0.0165182	0.0719328	0.0560255	0.0237667	0.0758946	0.0376413	0.0354935	/nas/dcm/zryhyy/2-CT/1225-0002248099/zryhyy,201807310744/IMAGE/1.2.392.200036.9116.2.6.1.37.2417525935.1533011628.836206/1.2.392.200036.9116.2.6.1.37.2417525935.1533011628.839010.dcm	no abnormality	(30,40]	Clinically Diagnosed Cases	Culture-negative
female	tb	0.205741	0.429186	0.174416	0.211967	0.227675	0.0705742	0.373318	/nas/dcm/zryhyy/2-CT/1234-0002248113/zryhyy,201807101081/IMAGE/1.2.392.200036.9116.2.5.1.3268.2046851466.1531201506.310599/1.2.392.200036.9116.2.5.1.3268.2046851466.1531201506.313499.dcm	old pulmonary tuberculosis	(60,70]	Clinically Diagnosed Cases	Culture-negative
female	tb	0.647798	0.357135	0.0370425	0.267074	0.339841	0.101527	0.414382	/nas/dcm/zryhyy/2-CT/1230-0002248164/zryhyy,201807230313/IMAGE/1.3.12.2.1107.5.1.4.74487.30000018072300063648600000205/1.3.12.2.1107.5.1.4.74487.30000018072300063648600000282.dcm	active pulmonary tuberculosis	(30,40]	Clinically Diagnosed Cases	Culture-negative
female	tb	0.0684255	0.229831	0.200946	0.0696257	0.241643	0.0577581	0.158235	/nas/dcm/zryhyy/2-CT/1220-0002248672/zryhyy,201807311083/IMAGE/1.2.392.200036.9116.2.6.1.3268.2046999396.1533024065.385704/1.2.392.200036.9116.2.6.1.3268.2046999396.1533024065.387697.dcm	no abnormality	(50,60]	Confirmed Cases	Smear-positive
male	tb	0.358593	0.728799	0.0935762	0.187646	0.145595	0.128457	0.132009	/nas/dcm/zryhyy/2-CT/1215-0002248863/zryhyy,201807280122/IMAGE/1.2.392.200036.9116.2.6.1.3268.2046999396.1532740503.601720/1.2.392.200036.9116.2.6.1.3268.2046999396.1532740503.603981.dcm	active pulmonary tuberculosis	(20,30]	Confirmed Cases	Smear-positive
female	tb	0.110244	0.315802	0.0650995	0.0927261	0.129558	0.0485088	0.21026	/nas/dcm/zryhyy/2-CT/0544-0002249430/zryhyy,202005060183/IMAGE/1.2.392.200036.9116.2.6.1.37.2417525935.1588722554.672827/1.2.392.200036.9116.2.6.1.37.2417525935.1588722554.675739.dcm	no abnormality	(20,30]	Clinically Diagnosed Cases	Pulmonary tuberculosis without bacteriological confirmation
female	tb	0.554645	0.588414	0.144103	0.188679	0.890004	0.15808	0.57535	/nas/dcm/zryhyy/2-CT/1224-0002249465/zryhyy,201807301015/IMAGE/1.2.392.200036.9116.2.5.1.3268.2046851466.1532930619.128658/1.2.392.200036.9116.2.5.1.3268.2046851466.1532930619.131580.dcm	active pulmonary tuberculosis	(40,50]	Confirmed Cases	Smear-positive
male	infection	0.0346031	0.154305	0.0940649	0.0311567	0.0549683	0.0476214	0.0869534	/nas/dcm/zryhyy/肺部感染-CT/179-0002250082/zryhyy,202301120429/IMAGE/1.2.392.200036.9116.2.5.1.3268.2046851466.1673483268.681969/CT.1.2.392.200036.9116.2.5.1.3268.2046851466.1673483268.684813.dcm	no abnormality	(30,40]
female	tb	0.0468136	0.143756	0.0852747	0.0666018	0.118745	0.0498401	0.0933632	/nas/dcm/zryhyy/2-CT/1209-0002250313/zryhyy,201808131183/IMAGE/1.2.392.200036.9116.2.5.1.3268.2046851466.1534145216.646496/1.2.392.200036.9116.2.5.1.3268.2046851466.1534145216.649399.dcm	no abnormality	(-Inf,20]	Confirmed Cases	Smear-positive
male	tb	0.234678	0.408743	0.190948	0.153822	0.242259	0.116621	0.554135	/nas/dcm/zryhyy/2-CT/1206-0002250495/zryhyy,201808170934/IMAGE/1.2.392.200036.9116.2.5.1.3268.2046851466.1534493307.102706/1.2.392.200036.9116.2.5.1.3268.2046851466.1534493307.105657.dcm	old pulmonary tuberculosis	(40,50]	Confirmed Cases	Smear-positive
female	tb	0.0571566	0.439933	0.146968	0.100287	0.0982704	0.0532325	0.129801	/nas/dcm/zryhyy/2-CT/1200-0002250871/zryhyy,201808140435/IMAGE/1.2.392.200036.9116.2.5.1.3268.2046851466.1534210227.281765/1.2.392.200036.9116.2.5.1.3268.2046851466.1534210227.284685.dcm	old pulmonary tuberculosis	(20,30]	Clinically Diagnosed Cases	Culture-negative
male	infection	0.0475692	0.175457	0.211655	0.0707366	0.0909417	0.0621317	0.107383	/nas/dcm/zryhyy/肺部感染-CT/405-0002251456-3/zryhyy,202303101339/IMAGE/1.2.392.200036.9116.2.6.1.3268.2046999396.1678429471.628799/CT.1.2.392.200036.9116.2.6.1.3268.2046999396.1678429471.630898.dcm	no abnormality	(50,60]
male	tb	0.0791512	0.610709	0.0518294	0.102273	0.0805122	0.0427436	0.0825442	/nas/dcm/zryhyy/2-CT/1197-0002252822/zryhyy,201809040848/IMAGE/1.2.392.200036.9116.2.6.1.3268.2046999396.1536043996.870488/1.2.392.200036.9116.2.6.1.3268.2046999396.1536043996.872656.dcm	old pulmonary tuberculosis	(20,30]	Clinically Diagnosed Cases	Culture-negative
female	tb	0.23216	0.568674	0.260608	0.28257	0.199015	0.124999	0.642639	/nas/dcm/zryhyy/2-CT/1198-0002252870-2/zryhyy,201809160097/IMAGE/1.2.392.200036.9116.2.6.1.3268.2046999396.1537060609.290529/1.2.392.200036.9116.2.6.1.3268.2046999396.1537060609.292850.dcm	old pulmonary tuberculosis	(50,60]	Confirmed Cases	Smear-positive
male	tb	0.0646562	0.419368	0.132242	0.0940805	0.103137	0.0635374	0.102729	/nas/dcm/zryhyy/2-CT/0303-0002252979/zryhyy,202012050095/IMAGE/1.2.392.200036.9116.2.6.1.3268.2046999396.1607130186.631932/1.2.392.200036.9116.2.6.1.3268.2046999396.1607130186.634032.dcm	old pulmonary tuberculosis	(60,70]	Confirmed Cases	Bacteriologically positive pulmonary tuberculosis
male	tb	0.0652339	0.618624	0.0264351	0.100582	0.0584818	0.0496438	0.0661531	/nas/dcm/zryhyy/2-CT/1191-0002252998/zryhyy,201809060968/IMAGE/1.2.392.200036.9116.2.6.1.3268.2046999396.1536216774.795663/1.2.392.200036.9116.2.6.1.3268.2046999396.1536216774.797853.dcm	old pulmonary tuberculosis	(30,40]	Suspected Cases	Culture-negative
male	tb	0.477141	0.639458	0.133657	0.783612	0.518952	0.137835	0.826579	/nas/dcm/zryhyy/2-CT/1193-0002253597-2/zryhyy,201809121213/IMAGE/1.2.392.200036.9116.2.5.1.3268.2046851466.1536738163.14578/1.2.392.200036.9116.2.5.1.3268.2046851466.1536738163.17455.dcm	active pulmonary tuberculosis	(60,70]	Confirmed Cases	Smear-positive
male	tb	0.390586	0.512484	0.123523	0.931073	0.155292	0.203399	0.559042	/nas/dcm/zryhyy/2-CT/1179-0002253691/zryhyy,201809181040/IMAGE/1.2.392.200036.9116.2.6.1.37.2417525935.1537250974.102140/1.2.392.200036.9116.2.6.1.37.2417525935.1537250974.104559.dcm	active pulmonary tuberculosis	(70,80]	Clinically Diagnosed Cases	Culture-negative
male	tb	0.140355	0.635652	0.0667318	0.502351	0.863767	0.0934988	0.248658	/nas/dcm/zryhyy/2-CT/1171-0002253760-2/zryhyy,201809140654/IMAGE/1.2.392.200036.9116.2.6.1.3268.2046999396.1536902565.21751/1.2.392.200036.9116.2.6.1.3268.2046999396.1536902565.24002.dcm	old pulmonary tuberculosis	(80,90]	Clinically Diagnosed Cases	Culture-negative
male	tb	0.161268	0.197278	0.251444	0.556454	0.85003	0.116666	0.980464	/nas/dcm/zryhyy/3-CECT/1173-0002254473/zryhyy,201809260078/IMAGE/1.2.392.200036.9116.2.6.1.3268.2046999396.1537923939.546857/1.2.392.200036.9116.2.6.1.3268.2046999396.1537923939.548940.dcm	other abnormalities	(70,80]	Clinically Diagnosed Cases	Culture-negative
male	tb	0.0854427	0.394057	0.492516	0.113203	0.444231	0.0568709	0.603198	/nas/dcm/zryhyy/2-CT/0200-0002254528/exam/0EM3OINR/MXZVR2FC/I1000000	old pulmonary tuberculosis	(80,90]	Clinically Diagnosed Cases	Pulmonary tuberculosis without bacteriological confirmation
female	tb	0.54837	0.68509	0.165687	0.529385	0.368192	0.131702	0.425041	/nas/dcm/zryhyy/2-CT/1186-0002254548-1/zryhyy,201809260777/IMAGE/1.2.392.200036.9116.2.5.1.3268.2046851466.1537936355.782200/1.2.392.200036.9116.2.5.1.3268.2046851466.1537936355.785602.dcm	active pulmonary tuberculosis	(20,30]	Clinically Diagnosed Cases	Culture-negative
female	tb	0.0905056	0.253425	0.237432	0.121139	0.12048	0.0915788	0.331034	/nas/dcm/zryhyy/2-CT/1167-0002255300/zryhyy,201809300483/IMAGE/1.2.392.200036.9116.2.5.1.3268.2046851466.1538285261.875342/1.2.392.200036.9116.2.5.1.3268.2046851466.1538285261.878430.dcm	no abnormality	(90, Inf]	Clinically Diagnosed Cases	No sputum examination performed
male	tb	0.126287	0.273923	0.0978829	0.460642	0.433953	0.154464	0.685564	/nas/dcm/zryhyy/2-CT/1145-0002255717/zryhyy,201810280105/IMAGE/1.2.392.200036.9116.2.6.1.3268.2046999396.1540689117.54605/1.2.392.200036.9116.2.6.1.3268.2046999396.1540689117.56608.dcm	other abnormalities	(60,70]	Clinically Diagnosed Cases	Culture-negative
female	tb	0.0495402	0.220419	0.0886928	0.0505351	0.0910574	0.0450972	0.116089	/nas/dcm/zryhyy/2-CT/1165-0002256126/zryhyy,201810090021/IMAGE/1.2.392.200036.9116.2.5.1.3268.2046851466.1539034558.259536/1.2.392.200036.9116.2.5.1.3268.2046851466.1539034558.262433.dcm	no abnormality	(30,40]	Clinically Diagnosed Cases	Culture-negative
female	tb	0.0668732	0.249602	0.0712902	0.0745771	0.18293	0.0722389	0.186814	/nas/dcm/zryhyy/2-CT/1151-0002256797/zryhyy,201810130448/IMAGE/1.2.392.200036.9116.2.6.1.37.2417525935.1539425285.398339/1.2.392.200036.9116.2.6.1.37.2417525935.1539425285.400589.dcm	no abnormality	(20,30]	Clinically Diagnosed Cases	Culture-negative
male	tb	0.0469404	0.223812	0.0706692	0.066828	0.244916	0.0904125	0.197151	/nas/dcm/zryhyy/2-CT/1089-0002257563/zryhyy,201810300731/IMAGE/1.2.392.200036.9116.2.6.1.37.2417525935.1540872798.875354/1.2.392.200036.9116.2.6.1.37.2417525935.1540872798.878201.dcm	no abnormality	(30,40]	Clinically Diagnosed Cases	No sputum examination performed
male	tb	0.17576	0.520271	0.35581	0.202054	0.148684	0.0633272	0.29102	/nas/dcm/zryhyy/2-CT/1148-0002257701/zryhyy,201810270274/IMAGE/1.2.392.200036.9116.2.6.1.3268.2046999396.1540617805.139702/1.2.392.200036.9116.2.6.1.3268.2046999396.1540617805.141866.dcm	old pulmonary tuberculosis	(70,80]	Clinically Diagnosed Cases	No sputum examination performed
male	tb	0.265044	0.812119	0.0735736	0.313548	0.489477	0.113481	0.308712	/nas/dcm/zryhyy/2-CT/1142-0002258317/zryhyy,201810160545/IMAGE/1.2.392.200036.9116.2.6.1.3268.2046999396.1539659909.430281/1.2.392.200036.9116.2.6.1.3268.2046999396.1539659909.432303.dcm	old pulmonary tuberculosis	(50,60]	Confirmed Cases	Smear-positive
male	tb	0.0501178	0.347889	0.0450763	0.193303	0.112894	0.0419646	0.067576	/nas/dcm/zryhyy/2-CT/1132-0002258362-2/zryhyy,201811130822/IMAGE/1.2.392.200036.9116.2.6.1.3268.2046999396.1542087180.700158/1.2.392.200036.9116.2.6.1.3268.2046999396.1542087180.702275.dcm	no abnormality	(20,30]	Confirmed Cases	Smear-positive
female	tb	0.115675	0.232572	0.0621048	0.0528236	0.807403	0.0618718	0.08912	/nas/dcm/zryhyy/2-CT/0801-0002259131/exam/UXMZUTF5/DPERFUSJ/I1000000	other abnormalities	(50,60]	Confirmed Cases	Bacteriologically positive pulmonary tuberculosis
male	tb	0.320991	0.786807	0.0920282	0.18465	0.577232	0.0589097	0.582755	/nas/dcm/zryhyy/2-CT/1136-0002259660/zryhyy,201811180254/IMAGE/1.2.392.200036.9116.2.6.1.3268.2046999396.1542512911.824996/1.2.392.200036.9116.2.6.1.3268.2046999396.1542512911.826964.dcm	old pulmonary tuberculosis	(-Inf,20]	Clinically Diagnosed Cases	Culture-negative
male	tb	0.0576131	0.192516	0.13555	0.105266	0.293568	0.108034	0.0733754	/nas/dcm/zryhyy/2-CT/1113-0002259754/zryhyy,201811140730/IMAGE/1.2.392.200036.9116.2.6.1.37.2417525935.1542170108.109358/1.2.392.200036.9116.2.6.1.37.2417525935.1542170108.112733.dcm	no abnormality	(60,70]	Clinically Diagnosed Cases	Culture-negative
female	tb	0.510863	0.491292	0.107187	0.94306	0.259297	0.167637	0.577602	/nas/dcm/zryhyy/2-CT/1122-0002260141-1/zryhyy,201811160912/IMAGE/1.2.392.200036.9116.2.6.1.37.2417525935.1542346955.375841/1.2.392.200036.9116.2.6.1.37.2417525935.1542346955.378520.dcm	active pulmonary tuberculosis	(20,30]	Confirmed Cases	Smear-positive
male	tb	0.0877587	0.249159	0.440144	0.0978569	0.264084	0.0954244	0.212737	/nas/dcm/zryhyy/2-CT/1123-0002260205-2/zryhyy,201811140972/IMAGE/1.2.392.200036.9116.2.5.1.3268.2046851466.1542173675.265306/1.2.392.200036.9116.2.5.1.3268.2046851466.1542173675.268225.dcm	no abnormality	(70,80]	Confirmed Cases	Smear-positive
female	tb	0.293259	0.521375	0.231055	0.17197	0.360624	0.145586	0.444815	/nas/dcm/zryhyy/2-CT/1117-0002260620/zryhyy,201811180328/IMAGE/1.2.392.200036.9116.2.6.1.3268.2046999396.1542519944.111432/1.2.392.200036.9116.2.6.1.3268.2046999396.1542519944.113511.dcm	old pulmonary tuberculosis	(20,30]	Clinically Diagnosed Cases	Culture-negative
male	tb	0.213282	0.713716	0.248853	0.476383	0.144167	0.104083	0.231085	/nas/dcm/zryhyy/2-CT/1116-0002260892/zryhyy,201811090627/IMAGE/1.2.392.200036.9116.2.6.1.3268.2046999396.1541736365.231781/1.2.392.200036.9116.2.6.1.3268.2046999396.1541736365.233783.dcm	old pulmonary tuberculosis	(40,50]	Clinically Diagnosed Cases	Culture-negative
male	tb	0.63623	0.870351	0.0367408	0.292583	0.157488	0.0782229	0.129449	/nas/dcm/zryhyy/2-CT/1119-0002261398/zryhyy,201811220223/IMAGE/1.2.392.200036.9116.2.5.1.3268.2046851466.1542845688.238303/1.2.392.200036.9116.2.5.1.3268.2046851466.1542845688.241210.dcm	active pulmonary tuberculosis	(20,30]	Clinically Diagnosed Cases	Culture-negative
male	tb	0.0837064	0.3258	0.237294	0.0948346	0.269347	0.05541	0.225852	/nas/dcm/zryhyy/2-CT/1088-0002261625-1/zryhyy,201811300897/IMAGE/1.2.392.200036.9116.2.6.1.37.2417525935.1543555695.169319/1.2.392.200036.9116.2.6.1.37.2417525935.1543555695.171575.dcm	no abnormality	(40,50]	Clinically Diagnosed Cases	Culture-negative
male	tb	0.0922725	0.424575	0.16304	0.116503	0.199482	0.0637706	0.186449	/nas/dcm/zryhyy/2-CT/0694-0002262697/zryhyy,201911080714/IMAGE/1.2.392.200036.9116.2.6.1.3268.2046999396.1573189863.166837/1.2.392.200036.9116.2.6.1.3268.2046999396.1573189863.168946.dcm	old pulmonary tuberculosis	(60,70]	Confirmed Cases	Rifampicin-resistant pulmonary tuberculosis
male	tb	0.352525	0.571665	0.159622	0.9912	0.139323	0.517973	0.295453	/nas/dcm/zryhyy/2-CT/0877-0002263473-1/exam/2EV3Y3PS/L0NU0ULH/I1000000	active pulmonary tuberculosis	(60,70]	Clinically Diagnosed Cases	Bacteriologically negative pulmonary tuberculosis
male	tb	0.0686638	0.282304	0.182867	0.17824	0.201868	0.0561035	0.226838	/nas/dcm/zryhyy/2-CT/1087-0002265219/zryhyy,201812100790/IMAGE/1.2.392.200036.9116.2.6.1.3268.2046999396.1544420002.261648/1.2.392.200036.9116.2.6.1.3268.2046999396.1544420002.263728.dcm	no abnormality	(50,60]	Confirmed Cases	Rifampicin-resistant pulmonary tuberculosis
female	tb	0.8747	0.46101	0.035952	0.480774	0.588134	0.103521	0.571945	/nas/dcm/zryhyy/2-CT/1073-0002265561/zryhyy,201901071427/IMAGE/1.2.392.200036.9116.2.5.1.3268.2046851466.1546850246.983520/1.2.392.200036.9116.2.5.1.3268.2046851466.1546850246.986432.dcm	active pulmonary tuberculosis	(20,30]	Confirmed Cases	Rifampicin-resistant pulmonary tuberculosis
female	tb	0.200066	0.398009	0.337492	0.822601	0.378728	0.138385	0.548982	/nas/dcm/zryhyy/2-CT/1038-0002268169-1/zryhyy,201902130622/IMAGE/1.2.392.200036.9116.2.5.1.3268.2046851466.1550024736.476743/1.2.392.200036.9116.2.5.1.3268.2046851466.1550024736.479655.dcm	old pulmonary tuberculosis	(60,70]	Confirmed Cases	Bacteriologically positive pulmonary tuberculosis
male	tb	0.0674633	0.301032	0.0510427	0.10832	0.10883	0.0656919	0.133901	/nas/dcm/zryhyy/2-CT/1007-0002270680-1/zryhyy,201903010796/IMAGE/1.2.392.200036.9116.2.6.1.37.2417525935.1551418088.937471/1.2.392.200036.9116.2.6.1.37.2417525935.1551418088.939830.dcm	no abnormality	(20,30]	Clinically Diagnosed Cases	Bacteriologically negative pulmonary tuberculosis
female	tb	0.285841	0.336853	0.0671791	0.994617	0.31032	0.129667	0.871574	/nas/dcm/zryhyy/2-CT/1008-0002272392/zryhyy,201903121135/IMAGE/1.3.12.2.1107.5.1.4.74487.30000019031200135048500001086/1.3.12.2.1107.5.1.4.74487.30000019031200135048500001087.dcm	other abnormalities	(20,30]	Clinically Diagnosed Cases	Bacteriologically negative pulmonary tuberculosis
female	tb	0.204509	0.63829	0.110133	0.184331	0.282681	0.103647	0.190609	/nas/dcm/zryhyy/2-CT/1002-0002274180/zryhyy,201903131280/IMAGE/1.2.392.200036.9116.2.6.1.3268.2046999396.1552465593.71694/1.2.392.200036.9116.2.6.1.3268.2046999396.1552465593.73657.dcm	old pulmonary tuberculosis	(20,30]	Clinically Diagnosed Cases	Bacteriologically negative pulmonary tuberculosis
female	tb	0.0343205	0.123658	0.152305	0.0426662	0.193057	0.0397633	0.0949732	/nas/dcm/zryhyy/2-CT/0949-0002275235/zryhyy,201903060200/IMAGE/1.2.392.200036.9116.2.5.1.3268.2046851466.1551829905.301599/1.2.392.200036.9116.2.5.1.3268.2046851466.1551829905.304516.dcm	no abnormality	(20,30]	Suspected Cases	Pulmonary tuberculosis without bacteriological confirmation
female	tb	0.0496624	0.24673	0.0656936	0.0666048	0.179058	0.0805591	0.133554	/nas/dcm/zryhyy/2-CT/0927-0002275890-2/zryhyy,201904151585/IMAGE/1.2.392.200036.9116.2.5.1.3268.2046851466.1555317530.984838/1.2.392.200036.9116.2.5.1.3268.2046851466.1555317530.987735.dcm	no abnormality	(50,60]	Clinically Diagnosed Cases	Bacteriologically negative pulmonary tuberculosis
female	infection	0.0511211	0.204946	0.0842108	0.048497	0.191269	0.0545114	0.109526	/nas/dcm/zryhyy/肺部感染-CT/319-0002276480/zryhyy,202301090948/IMAGE/1.2.392.200036.9116.2.5.1.3268.2046851466.1673238135.824476/CT.1.2.392.200036.9116.2.5.1.3268.2046851466.1673238135.827451.dcm	no abnormality	(40,50]
male	tb	0.0360931	0.177093	0.0520588	0.0992091	0.0967574	0.0611736	0.262388	/nas/dcm/zryhyy/2-CT/0955-0002277553-1/zryhyy,201904190913/IMAGE/1.2.392.200036.9116.2.5.1.3268.2046851466.1555650268.109438/1.2.392.200036.9116.2.5.1.3268.2046851466.1555650268.112460.dcm	no abnormality	(20,30]	Confirmed Cases	Bacteriologically positive pulmonary tuberculosis
male	tb	0.0729281	0.369284	0.137017	0.0786337	0.180183	0.0505356	0.179747	/nas/dcm/zryhyy/2-CT/0941-0002278089/zryhyy,201902111232/IMAGE/1.2.392.200036.9116.2.5.1.3268.2046851466.1549874590.470303/1.2.392.200036.9116.2.5.1.3268.2046851466.1549874590.473314.dcm	old pulmonary tuberculosis	(-Inf,20]	Suspected Cases	Pulmonary tuberculosis without bacteriological confirmation
male	tb	0.136944	0.707323	0.104259	0.255413	0.141963	0.0827912	0.191768	/nas/dcm/zryhyy/2-CT/0921-0002279062/zryhyy,201905140763/IMAGE/1.2.392.200036.9116.2.6.1.37.2417525935.1557808459.4992/1.2.392.200036.9116.2.6.1.37.2417525935.1557808459.7483.dcm	old pulmonary tuberculosis	(60,70]	Confirmed Cases	Bacteriologically positive pulmonary tuberculosis
male	tb	0.137271	0.361154	0.0356903	0.0578781	0.242957	0.0616525	0.0779267	/nas/dcm/zryhyy/2-CT/0930-0002279182/zryhyy,201808281160/IMAGE/1.2.392.200036.9116.2.5.1.3268.2046851466.1535442701.733400/1.2.392.200036.9116.2.5.1.3268.2046851466.1535442701.736369.dcm	old pulmonary tuberculosis	(30,40]	Confirmed Cases	Bacteriologically positive pulmonary tuberculosis
male	tb	0.0785171	0.238414	0.133699	0.495427	0.0991219	0.0640501	0.0851173	/nas/dcm/zryhyy/2-CT/0911-0002279415/zryhyy,201905210775/IMAGE/1.2.392.200036.9116.2.6.1.37.2417525935.1558412732.683003/1.2.392.200036.9116.2.6.1.37.2417525935.1558412732.685647.dcm	no abnormality	(20,30]	Clinically Diagnosed Cases	Bacteriologically negative pulmonary tuberculosis
female	tb	0.286167	0.651486	0.0817959	0.237317	0.257882	0.107783	0.3107	/nas/dcm/zryhyy/2-CT/0914-0002279849-2/zryhyy,201905151340/IMAGE/1.2.392.200036.9116.2.5.1.3268.2046851466.1557905855.883521/1.2.392.200036.9116.2.5.1.3268.2046851466.1557905855.886435.dcm	old pulmonary tuberculosis	(30,40]	Confirmed Cases	Bacteriologically positive pulmonary tuberculosis
male	tb	0.0107423	0.0914084	0.0227559	0.0351342	0.0574754	0.049465	0.0785225	/nas/dcm/zryhyy/2-CT/0932-0002280465-2/zryhyy,201904230994/IMAGE/1.3.12.2.1107.5.1.4.74487.30000019042300191202100002224/1.3.12.2.1107.5.1.4.74487.30000019042300191202100002297.dcm	no abnormality	(30,40]	Confirmed Cases	Bacteriologically positive pulmonary tuberculosis
male	tb	0.130946	0.471444	0.294542	0.757151	0.173096	0.324218	0.427813	/nas/dcm/zryhyy/2-CT/0897-0002280848/zryhyy,201905271005/IMAGE/1.2.392.200036.9116.2.5.1.3268.2046851466.1558937169.205147/1.2.392.200036.9116.2.5.1.3268.2046851466.1558937169.208520.dcm	old pulmonary tuberculosis	(40,50]	Clinically Diagnosed Cases	Pulmonary tuberculosis without bacteriological confirmation
male	tb	0.177426	0.44907	0.275607	0.149716	0.345734	0.114411	0.605089	/nas/dcm/zryhyy/2-CT/0902-0002281090/zryhyy,201905250298/IMAGE/1.2.392.200036.9116.2.6.1.3268.2046999396.1558761018.732086/1.2.392.200036.9116.2.6.1.3268.2046999396.1558761018.734225.dcm	old pulmonary tuberculosis	(30,40]	Confirmed Cases	Bacteriologically positive pulmonary tuberculosis
male	tb	0.378082	0.598689	0.119093	0.359494	0.220691	0.159055	0.292873	/nas/dcm/zryhyy/2-CT/0908-0002281677/zryhyy,201905180333/IMAGE/1.2.392.200036.9116.2.6.1.3268.2046999396.1558157809.667009/1.2.392.200036.9116.2.6.1.3268.2046999396.1558157809.669127.dcm	active pulmonary tuberculosis	(20,30]	Confirmed Cases	Bacteriologically positive pulmonary tuberculosis
male	tb	0.0561337	0.250389	0.0392861	0.06254	0.0910126	0.0585339	0.0800415	/nas/dcm/zryhyy/2-CT/0875-0002283670/exam/4DM53H4L/3QH5HB5R/I1000000	no abnormality	(30,40]	Confirmed Cases	Bacteriologically positive pulmonary tuberculosis
male	tb	0.0936968	0.331918	0.0700614	0.11532	0.0740461	0.0420748	0.111473	/nas/dcm/zryhyy/2-CT/0857-0002284272/exam/QQOLQUTX/J5FXFEMH/I1000000	no abnormality	(50,60]	Clinically Diagnosed Cases	Bacteriologically negative pulmonary tuberculosis
male	tb	0.144274	0.474747	0.112491	0.180421	0.397027	0.0861527	0.290452	/nas/dcm/zryhyy/2-CT/0863-0002284798/exam/TR5HI4QR/UVS0WGEE/I1000000	old pulmonary tuberculosis	(60,70]	Clinically Diagnosed Cases	Bacteriologically negative pulmonary tuberculosis
male	tb	0.390655	0.61693	0.0761755	0.300891	0.402268	0.135368	0.254189	/nas/dcm/zryhyy/2-CT/0840-0002285186-2/exam/MP0QBOZL/GV1EAFUI/I1000000	active pulmonary tuberculosis	(30,40]	Confirmed Cases	Bacteriologically positive pulmonary tuberculosis
female	tb	0.145743	0.382237	0.13101	0.169628	0.194851	0.134476	0.393313	/nas/dcm/zryhyy/2-CT/0808-0002286726-1/exam/KM14P35J/GFRPFVMD/I1000000	old pulmonary tuberculosis	(20,30]	Confirmed Cases	Bacteriologically positive pulmonary tuberculosis
female	tb	0.163927	0.520095	0.180451	0.186333	0.160519	0.145272	0.230363	/nas/dcm/zryhyy/2-CT/0816-0002287746-1/exam/ZA52ZBRP/Y3LDYFQU/I1000000	old pulmonary tuberculosis	(20,30]	Confirmed Cases	Bacteriologically positive pulmonary tuberculosis
male	tb	0.0791102	0.343683	0.0574105	0.114967	0.0696308	0.050392	0.115966	/nas/dcm/zryhyy/3-CECT/0811-0002287849/exam/OL2SWNB4/BWXXIVR4/I1000000	no abnormality	(50,60]	Confirmed Cases	Bacteriologically positive pulmonary tuberculosis
male	tb	0.129156	0.454	0.0643947	0.201272	0.134668	0.0836074	0.203737	/nas/dcm/zryhyy/2-CT/0815-0002288082/exam/NGU0VF4M/PYUHGHYM/I1000000	old pulmonary tuberculosis	(60,70]	Confirmed Cases	Bacteriologically positive pulmonary tuberculosis
male	tb	0.106208	0.368084	0.0714049	0.106014	0.186192	0.0932376	0.096541	/nas/dcm/zryhyy/2-CT/0805-0002289233/exam/FSCFMQBG/1ALWCF2D/I1000000	old pulmonary tuberculosis	(20,30]	Confirmed Cases	Rifampicin-resistant pulmonary tuberculosis
male	tb	0.221028	0.428423	0.189164	0.167874	0.198048	0.0872618	0.523128	/nas/dcm/zryhyy/2-CT/0794-0002289440/zryhyy,201908141321/IMAGE/1.2.392.200036.9116.2.5.1.3268.2046851466.1565772243.693496/1.2.392.200036.9116.2.5.1.3268.2046851466.1565772243.696443.dcm	old pulmonary tuberculosis	(-Inf,20]	Confirmed Cases	Bacteriologically positive pulmonary tuberculosis
male	tb	0.0598569	0.306811	0.043993	0.112678	0.108108	0.0480353	0.096423	/nas/dcm/zryhyy/2-CT/0788-0002290709/zryhyy,201908070934/IMAGE/1.2.392.200036.9116.2.6.1.3268.2046999396.1565159931.186792/1.2.392.200036.9116.2.6.1.3268.2046999396.1565159931.188925.dcm	no abnormality	(20,30]	Confirmed Cases	Bacteriologically positive pulmonary tuberculosis
female	tb	0.152985	0.42603	0.252325	0.201919	0.277059	0.0855009	0.242785	/nas/dcm/zryhyy/2-CT/0468-0002292033/zryhyy,202008050698/IMAGE/1.2.392.200036.9116.2.6.1.3268.2046999396.1596609753.949969/1.2.392.200036.9116.2.6.1.3268.2046999396.1596609753.952110.dcm	old pulmonary tuberculosis	(30,40]	Confirmed Cases	Bacteriologically positive pulmonary tuberculosis
male	tb	0.736301	0.533864	0.411339	0.870899	0.971057	0.268857	0.816492	/nas/dcm/zryhyy/2-CT/0752-0002293990/zryhyy,201909200398/IMAGE/1.2.392.200036.9116.2.5.1.3268.2046851466.1568942987.345130/1.2.392.200036.9116.2.5.1.3268.2046851466.1568942987.348061.dcm	active pulmonary tuberculosis	(40,50]	Confirmed Cases	Bacteriologically positive pulmonary tuberculosis
female	tb	0.0457208	0.199023	0.0442774	0.129894	0.130015	0.0626784	0.127317	/nas/dcm/zryhyy/2-CT/0776-0002294405/zryhyy,201909050558/IMAGE/1.2.392.200036.9116.2.5.1.3268.2046851466.1567651660.312388/1.2.392.200036.9116.2.5.1.3268.2046851466.1567651660.315281.dcm	no abnormality	(20,30]	Confirmed Cases	Bacteriologically positive pulmonary tuberculosis
male	tb	0.0457594	0.214669	0.109076	0.0579966	0.0832575	0.0439936	0.10669	/nas/dcm/zryhyy/2-CT/0727-0002295090/zryhyy,201909231294/IMAGE/1.2.392.200036.9116.2.6.1.3268.2046999396.1569225211.520578/1.2.392.200036.9116.2.6.1.3268.2046999396.1569225211.522698.dcm	no abnormality	(20,30]	Suspected Cases	Pulmonary tuberculosis without bacteriological confirmation
male	tb	0.157559	0.912534	0.0630392	0.318467	0.103432	0.0971989	0.1248	/nas/dcm/zryhyy/2-CT/0738-0002295355/zryhyy,201909120690/IMAGE/1.2.392.200036.9116.2.6.1.3268.2046999396.1568260468.754997/1.2.392.200036.9116.2.6.1.3268.2046999396.1568260468.757289.dcm	old pulmonary tuberculosis	(20,30]	Confirmed Cases	Bacteriologically positive pulmonary tuberculosis
male	tb	0.0481453	0.280837	0.0816291	0.125282	0.200739	0.0723022	0.21914	/nas/dcm/zryhyy/2-CT/0642-0002295980/zryhyy,201911290956/IMAGE/1.2.392.200036.9116.2.5.1.3268.2046851466.1575006418.264090/1.2.392.200036.9116.2.5.1.3268.2046851466.1575006418.267036.dcm	no abnormality	(-Inf,20]	Clinically Diagnosed Cases	Pulmonary tuberculosis without bacteriological confirmation
female	tb	0.0632713	0.252664	0.0924892	0.0804856	0.190664	0.0730935	0.198529	/nas/dcm/zryhyy/2-CT/0730-0002296790/zryhyy,201910141084/IMAGE/1.2.392.200036.9116.2.6.1.3268.2046999396.1571036206.71306/1.2.392.200036.9116.2.6.1.3268.2046999396.1571036206.73410.dcm	no abnormality	(30,40]	Confirmed Cases	Bacteriologically positive pulmonary tuberculosis
female	tb	0.0295552	0.128279	0.147698	0.041766	0.0888601	0.0500554	0.0626766	/nas/dcm/zryhyy/2-CT/0595-0002296806/zryhyy,202001131503/IMAGE/1.2.392.200036.9116.2.5.1.3268.2046851466.1578905951.992535/1.2.392.200036.9116.2.5.1.3268.2046851466.1578905951.995486.dcm	no abnormality	(30,40]	Clinically Diagnosed Cases	Bacteriologically negative pulmonary tuberculosis
male	tb	0.0532599	0.237571	0.0950621	0.0689553	0.0764848	0.0525599	0.106805	/nas/dcm/zryhyy/2-CT/0637-0002297101/zryhyy,201912091186/IMAGE/1.2.392.200036.9116.2.6.1.3268.2046999396.1575876298.945661/1.2.392.200036.9116.2.6.1.3268.2046999396.1575876298.947750.dcm	no abnormality	(40,50]	Clinically Diagnosed Cases	Pulmonary tuberculosis without bacteriological confirmation
male	tb	0.067125	0.320502	0.130131	0.0831733	0.0925282	0.0664158	0.142005	/nas/dcm/zryhyy/2-CT/0705-0002297297/zryhyy,201910170750/IMAGE/1.2.392.200036.9116.2.6.1.3268.2046999396.1571289602.197338/1.2.392.200036.9116.2.6.1.3268.2046999396.1571289602.199420.dcm	no abnormality	(20,30]	Clinically Diagnosed Cases	Bacteriologically negative pulmonary tuberculosis
male	tb	0.335755	0.892794	0.0539206	0.51357	0.152411	0.137333	0.179004	/nas/dcm/zryhyy/2-CT/0698-0002297531/zryhyy,201911010802/IMAGE/1.2.392.200036.9116.2.6.1.3268.2046999396.1572587428.876784/1.2.392.200036.9116.2.6.1.3268.2046999396.1572587428.878897.dcm	old pulmonary tuberculosis	(-Inf,20]	Clinically Diagnosed Cases	Bacteriologically negative pulmonary tuberculosis
male	tb	0.139573	0.333348	0.173758	0.125716	0.235843	0.0707665	0.44414	/nas/dcm/zryhyy/2-CT/0717-0002298028/zryhyy,201910100630/IMAGE/1.2.392.200036.9116.2.5.1.3268.2046851466.1570675296.992376/1.2.392.200036.9116.2.5.1.3268.2046851466.1570675296.995262.dcm	no abnormality	(20,30]	Confirmed Cases	Bacteriologically positive pulmonary tuberculosis
male	tb	0.444539	0.519772	0.223444	0.959762	0.294695	0.594855	0.604321	/nas/dcm/zryhyy/2-CT/0685-0002299174/zryhyy,201911041492/IMAGE/1.2.392.200036.9116.2.5.1.3268.2046851466.1572857017.527475/1.2.392.200036.9116.2.5.1.3268.2046851466.1572857017.530388.dcm	active pulmonary tuberculosis	(60,70]	Clinically Diagnosed Cases	Bacteriologically negative pulmonary tuberculosis
female	tb	0.231172	0.702327	0.182951	0.954199	0.330125	0.263414	0.398244	/nas/dcm/zryhyy/2-CT/0699-0002299336/zryhyy,201911041527/IMAGE/1.2.392.200036.9116.2.6.1.37.2417525935.1572860441.225444/1.2.392.200036.9116.2.6.1.37.2417525935.1572860441.227939.dcm	old pulmonary tuberculosis	(20,30]	Confirmed Cases	Bacteriologically positive pulmonary tuberculosis
male	tb	0.550993	0.844794	0.124174	0.996264	0.435366	0.470338	0.463358	/nas/dcm/zryhyy/2-CT/0697-0002299655/zryhyy,201911050885/IMAGE/1.2.392.200036.9116.2.5.1.3268.2046851466.1572931468.159352/1.2.392.200036.9116.2.5.1.3268.2046851466.1572931468.162274.dcm	active pulmonary tuberculosis	(70,80]	Clinically Diagnosed Cases	Bacteriologically negative pulmonary tuberculosis
male	tb	0.0998755	0.342052	0.229844	0.128887	0.270124	0.0471927	0.272974	/nas/dcm/zryhyy/2-CT/0664-0002299795/zryhyy,201911050906/IMAGE/1.2.392.200036.9116.2.6.1.3268.2046999396.1572933808.610953/1.2.392.200036.9116.2.6.1.3268.2046999396.1572933808.613087.dcm	no abnormality	(60,70]	Clinically Diagnosed Cases	Pulmonary tuberculosis without bacteriological confirmation
male	tb	0.198175	0.909221	0.0924072	0.445279	0.193445	0.217174	0.338022	/nas/dcm/zryhyy/2-CT/0635-0002301833/zryhyy,201912161489/IMAGE/1.2.392.200036.9116.2.5.1.3268.2046851466.1576485982.684989/1.2.392.200036.9116.2.5.1.3268.2046851466.1576485982.688037.dcm	old pulmonary tuberculosis	(60,70]	Confirmed Cases	Bacteriologically positive pulmonary tuberculosis
male	tb	0.280988	0.685097	0.127767	0.423857	0.213704	0.151908	0.417627	/nas/dcm/zryhyy/2-CT/0616-0002301866/zryhyy,202001190183/IMAGE/1.2.392.200036.9116.2.5.1.3268.2046851466.1579395134.584343/1.2.392.200036.9116.2.5.1.3268.2046851466.1579395134.587276.dcm	old pulmonary tuberculosis	(60,70]	Clinically Diagnosed Cases	Bacteriologically negative pulmonary tuberculosis
male	tb	0.0699572	0.327063	0.0663334	0.19036	0.0948436	0.108207	0.159385	/nas/dcm/zryhyy/2-CT/0655-0002303650/zryhyy,201912091232/IMAGE/1.2.392.200036.9116.2.6.1.3268.2046999396.1575877034.603287/1.2.392.200036.9116.2.6.1.3268.2046999396.1575877034.605455.dcm	no abnormality	(40,50]	Confirmed Cases	Bacteriologically positive pulmonary tuberculosis
male	tb	0.287505	0.893641	0.340696	0.303337	0.20509	0.135874	0.369634	/nas/dcm/zryhyy/2-CT/0645-0002304075/zryhyy,201912220168/IMAGE/1.2.392.200036.9116.2.5.1.3268.2046851466.1576977662.427788/1.2.392.200036.9116.2.5.1.3268.2046851466.1576977662.430723.dcm	old pulmonary tuberculosis	(30,40]	Clinically Diagnosed Cases	Bacteriologically negative pulmonary tuberculosis
female	tb	0.0676202	0.267573	0.158882	0.0725879	0.13967	0.0516347	0.176096	/nas/dcm/zryhyy/2-CT/0634-0002304294/zryhyy,201912050967/IMAGE/1.2.392.200036.9116.2.5.1.3268.2046851466.1575522861.468504/1.2.392.200036.9116.2.5.1.3268.2046851466.1575522861.471457.dcm	no abnormality	(40,50]	Confirmed Cases	Bacteriologically positive pulmonary tuberculosis
female	tb	0.0885793	0.386915	0.0791076	0.0954521	0.111876	0.0465189	0.289357	/nas/dcm/zryhyy/2-CT/0636-0002304787/zryhyy,201912181399/IMAGE/1.2.392.200036.9116.2.5.1.3268.2046851466.1576658196.840530/1.2.392.200036.9116.2.5.1.3268.2046851466.1576658196.843433.dcm	old pulmonary tuberculosis	(50,60]	Clinically Diagnosed Cases	Pulmonary tuberculosis without bacteriological confirmation
male	tb	0.30515	0.781322	0.247344	0.264077	0.260192	0.108771	0.278856	/nas/dcm/zryhyy/2-CT/0639-0002304936/zryhyy,201912090854/IMAGE/1.2.392.200036.9116.2.6.1.3268.2046999396.1575866249.365553/1.2.392.200036.9116.2.6.1.3268.2046999396.1575866249.367576.dcm	old pulmonary tuberculosis	(60,70]	Confirmed Cases	Bacteriologically positive pulmonary tuberculosis
male	tb	0.727852	0.764102	0.120902	0.986031	0.295037	0.232333	0.728631	/nas/dcm/zryhyy/2-CT/0612-0002305057/zryhyy,202001061496/IMAGE/1.2.392.200036.9116.2.5.1.3268.2046851466.1578301532.178686/1.2.392.200036.9116.2.5.1.3268.2046851466.1578301532.181631.dcm	active pulmonary tuberculosis	(80,90]	Confirmed Cases	Bacteriologically positive pulmonary tuberculosis
male	tb	0.151806	0.311653	0.161812	0.994576	0.610844	0.226882	0.788084	/nas/dcm/zryhyy/2-CT/0629-0002305336/zryhyy,201912250945/IMAGE/1.2.392.200036.9116.2.5.1.3268.2046851466.1577254167.592452/1.2.392.200036.9116.2.5.1.3268.2046851466.1577254167.595378.dcm	other abnormalities	(20,30]	Clinically Diagnosed Cases	Pulmonary tuberculosis without bacteriological confirmation
male	tb	0.0620219	0.368958	0.112054	0.0855185	0.0823003	0.0497782	0.109463	/nas/dcm/zryhyy/2-CT/0633-0002305421/zryhyy,201912190404/IMAGE/1.2.392.200036.9116.2.5.1.3268.2046851466.1576716558.283788/1.2.392.200036.9116.2.5.1.3268.2046851466.1576716558.286568.dcm	old pulmonary tuberculosis	(20,30]	Clinically Diagnosed Cases	Pulmonary tuberculosis without bacteriological confirmation
male	tb	0.55668	0.451539	0.0935989	0.132376	0.997219	0.190416	0.583738	/nas/dcm/zryhyy/2-CT/0623-0002306674/zryhyy,201912301341/IMAGE/1.2.392.200036.9116.2.5.1.3268.2046851466.1577695435.82783/1.2.392.200036.9116.2.5.1.3268.2046851466.1577695435.85730.dcm	active pulmonary tuberculosis	(50,60]	Confirmed Cases	Bacteriologically positive pulmonary tuberculosis
female	tb	0.133846	0.440841	0.114845	0.160047	0.206974	0.129482	0.323556	/nas/dcm/zryhyy/2-CT/0622-0002306880/zryhyy,202001010010/IMAGE/1.2.392.200036.9116.2.6.1.37.2417525935.1577815590.462178/1.2.392.200036.9116.2.6.1.37.2417525935.1577815590.464957.dcm	old pulmonary tuberculosis	(30,40]	Confirmed Cases	Bacteriologically positive pulmonary tuberculosis
female	tb	0.116631	0.666604	0.0528359	0.165411	0.0852147	0.0570194	0.0835859	/nas/dcm/zryhyy/2-CT/0614-0002307135/zryhyy,202001081318/IMAGE/1.2.392.200036.9116.2.5.1.3268.2046851466.1578469209.122420/1.2.392.200036.9116.2.5.1.3268.2046851466.1578469209.125356.dcm	old pulmonary tuberculosis	(30,40]	Clinically Diagnosed Cases	Bacteriologically negative pulmonary tuberculosis
male	tb	0.0537319	0.222909	0.11248	0.0612517	0.090393	0.0620656	0.239264	/nas/dcm/zryhyy/2-CT/0463-0002308049/zryhyy,202008140204/IMAGE/1.2.392.200036.9116.2.5.1.3268.2046851466.1597369691.520998/1.2.392.200036.9116.2.5.1.3268.2046851466.1597369691.523931.dcm	no abnormality	(20,30]	Confirmed Cases	Bacteriologically positive pulmonary tuberculosis
male	tb	0.265556	0.648273	0.102683	0.383422	0.290488	0.155461	0.326335	/nas/dcm/zryhyy/2-CT/0592-0002308295/zryhyy,202001170708/IMAGE/1.2.392.200036.9116.2.6.1.37.2417525935.1579235581.325262/1.2.392.200036.9116.2.6.1.37.2417525935.1579235581.328007.dcm	old pulmonary tuberculosis	(30,40]	Confirmed Cases	Bacteriologically positive pulmonary tuberculosis
male	tb	0.149021	0.483767	0.38903	0.99157	0.739625	0.175857	0.596294	/nas/dcm/zryhyy/2-CT/0554-0002308874/zryhyy,202003260452/IMAGE/1.2.392.200036.9116.2.6.1.3268.2046999396.1585203457.714077/1.2.392.200036.9116.2.6.1.3268.2046999396.1585203457.716418.dcm	old pulmonary tuberculosis	(20,30]	Clinically Diagnosed Cases	Pulmonary tuberculosis without bacteriological confirmation
female	tb	0.0722074	0.276299	0.0852695	0.098092	0.269475	0.0480224	0.242949	/nas/dcm/zryhyy/2-CT/0581-0002309053/zryhyy,202003120294/IMAGE/1.2.392.200036.9116.2.5.1.3268.2046851466.1583988297.110324/1.2.392.200036.9116.2.5.1.3268.2046851466.1583988297.113209.dcm	no abnormality	(70,80]	Confirmed Cases	Bacteriologically positive pulmonary tuberculosis
female	tb	0.118456	0.372445	0.1047	0.154814	0.103934	0.0584096	0.205102	/nas/dcm/zryhyy/4-CTA/0571-0002309103/zryhyy,202003190052/IMAGE/1.2.392.200036.9116.2.6.1.3268.2046999396.1584578118.453111/1.2.392.200036.9116.2.6.1.3268.2046999396.1584578118.455110.dcm	old pulmonary tuberculosis	(50,60]	Clinically Diagnosed Cases	Bacteriologically negative pulmonary tuberculosis
female	tb	0.432105	0.52355	0.102569	0.966527	0.524846	0.330958	0.485528	/nas/dcm/zryhyy/2-CT/0574-0002309159/zryhyy,202003180246/IMAGE/1.2.392.200036.9116.2.6.1.37.2417525935.1584494381.869733/1.2.392.200036.9116.2.6.1.37.2417525935.1584494381.871911.dcm	active pulmonary tuberculosis	(30,40]	Clinically Diagnosed Cases	Pulmonary tuberculosis without bacteriological confirmation
male	tb	0.109581	0.37793	0.060923	0.107151	0.0675468	0.0830619	0.155863	/nas/dcm/zryhyy/3-CECT/0573-0002309219/zryhyy,202003260084/IMAGE/1.2.392.200036.9116.2.6.1.3268.2046999396.1585184086.231450/1.2.392.200036.9116.2.6.1.3268.2046999396.1585184086.233454.dcm	old pulmonary tuberculosis	(50,60]	Clinically Diagnosed Cases	Bacteriologically negative pulmonary tuberculosis
female	tb	0.204655	0.366984	0.119063	0.57828	0.270248	0.298099	0.29949	/nas/dcm/zryhyy/2-CT/0575-0002309286/zryhyy,202003190091/IMAGE/1.2.392.200036.9116.2.6.1.37.2417525935.1584573890.744944/1.2.392.200036.9116.2.6.1.37.2417525935.1584573890.747532.dcm	old pulmonary tuberculosis	(20,30]	Clinically Diagnosed Cases	Bacteriologically negative pulmonary tuberculosis
male	tb	0.247526	0.31172	0.216161	0.38867	0.706661	0.171873	0.927709	/nas/dcm/zryhyy/2-CT/0560-0002309646/zryhyy,202003280063/IMAGE/1.2.392.200036.9116.2.6.1.37.2417525935.1585367760.195817/1.2.392.200036.9116.2.6.1.37.2417525935.1585367760.198154.dcm	other abnormalities	(30,40]	Confirmed Cases	Rifampicin-resistant pulmonary tuberculosis
male	tb	0.103978	0.399505	0.077447	0.143687	0.132604	0.0636029	0.178633	/nas/dcm/zryhyy/2-CT/0568-0002309783/zryhyy,202004010344/IMAGE/1.2.392.200036.9116.2.5.1.3268.2046851466.1585715012.869995/1.2.392.200036.9116.2.5.1.3268.2046851466.1585715012.872898.dcm	old pulmonary tuberculosis	(50,60]	Confirmed Cases	Bacteriologically positive pulmonary tuberculosis
male	tb	0.418524	0.773187	0.0866958	0.633587	0.190117	0.108338	0.221229	/nas/dcm/zryhyy/2-CT/0564-0002309930/zryhyy,202004080419/IMAGE/1.2.392.200036.9116.2.6.1.37.2417525935.1586316915.755366/1.2.392.200036.9116.2.6.1.37.2417525935.1586316915.757727.dcm	active pulmonary tuberculosis	(30,40]	Clinically Diagnosed Cases	Bacteriologically negative pulmonary tuberculosis
male	tb	0.0695159	0.196732	0.267805	0.0911467	0.239269	0.0559913	0.180504	/nas/dcm/zryhyy/2-CT/0552-0002309932/zryhyy,202004130107/IMAGE/1.2.392.200036.9116.2.6.1.37.2417525935.1586733563.363274/1.2.392.200036.9116.2.6.1.37.2417525935.1586733563.365977.dcm	no abnormality	(70,80]	Clinically Diagnosed Cases	Pulmonary tuberculosis without bacteriological confirmation
male	tb	0.119403	0.414347	0.149312	0.132706	0.141598	0.0591436	0.501929	/nas/dcm/zryhyy/2-CT/0545-0002310171/zryhyy,202004070601/IMAGE/1.2.392.200036.9116.2.5.1.3268.2046851466.1586241044.348952/1.2.392.200036.9116.2.5.1.3268.2046851466.1586241044.352073.dcm	old pulmonary tuberculosis	(50,60]	Confirmed Cases	Bacteriologically positive pulmonary tuberculosis
female	tb	0.135977	0.230483	0.201731	0.224401	0.146755	0.0535296	0.436561	/nas/dcm/zryhyy/2-CT/0557-0002310235/zryhyy,202004080234/IMAGE/1.3.12.2.1107.5.1.4.74487.30000020040800211973200000256/1.3.12.2.1107.5.1.4.74487.30000020040800211973200000257.dcm	no abnormality	(40,50]	Confirmed Cases	Bacteriologically positive pulmonary tuberculosis
female	tb	0.113756	0.289026	0.100714	0.127319	0.134141	0.0857065	0.42733	/nas/dcm/zryhyy/2-CT/0164-0002310760/exam/0LN2B303/VCLJVMLZ/I1000000	no abnormality	(80,90]	Clinically Diagnosed Cases	Pulmonary tuberculosis without bacteriological confirmation
male	tb	0.0299575	0.191197	0.144271	0.0603804	0.790747	0.0867641	0.0944542	/nas/dcm/zryhyy/2-CT/0550-0002310968/zryhyy,202004270455/IMAGE/1.2.392.200036.9116.2.5.1.3268.2046851466.1587962114.854985/1.2.392.200036.9116.2.5.1.3268.2046851466.1587962114.857923.dcm	other abnormalities	(50,60]	Clinically Diagnosed Cases	Bacteriologically negative pulmonary tuberculosis
female	tb	0.420536	0.424945	0.146713	0.977438	0.183316	0.738702	0.370572	/nas/dcm/zryhyy/2-CT/0531-0002312118/zryhyy,202005250774/IMAGE/1.2.392.200036.9116.2.6.1.3268.2046999396.1590388165.456313/1.2.392.200036.9116.2.6.1.3268.2046999396.1590388165.458410.dcm	active pulmonary tuberculosis	(20,30]	Clinically Diagnosed Cases	Pulmonary tuberculosis without bacteriological confirmation
female	tb	0.10555	0.402026	0.0762011	0.107845	0.0794004	0.0596013	0.137633	/nas/dcm/zryhyy/2-CT/0523-0002312492/zryhyy,202002220047/IMAGE/1.2.392.200036.9116.2.6.1.37.2417525935.1582346255.761702/1.2.392.200036.9116.2.6.1.37.2417525935.1582346255.764096.dcm	old pulmonary tuberculosis	(40,50]	Confirmed Cases	Bacteriologically positive pulmonary tuberculosis
male	tb	0.0530984	0.183077	0.0846876	0.0600156	0.185091	0.0476577	0.385375	/nas/dcm/zryhyy/2-CT/0521-0002313256/zryhyy,202006100844/IMAGE/1.2.392.200036.9116.2.6.1.3268.2046999396.1591772892.436335/1.2.392.200036.9116.2.6.1.3268.2046999396.1591772892.438451.dcm	no abnormality	(20,30]	Suspected Cases	Pulmonary tuberculosis without bacteriological confirmation
male	tb	0.122671	0.544897	0.202194	0.160729	0.271192	0.0581098	0.186883	/nas/dcm/zryhyy/2-CT/0522-0002313403/zryhyy,202005290618/IMAGE/1.2.392.200036.9116.2.6.1.3268.2046999396.1590731099.864428/1.2.392.200036.9116.2.6.1.3268.2046999396.1590731099.866528.dcm	old pulmonary tuberculosis	(50,60]	Confirmed Cases	Bacteriologically positive pulmonary tuberculosis
male	tb	0.151204	0.759644	0.102116	0.34655	0.103968	0.0932849	0.105488	/nas/dcm/zryhyy/2-CT/0497-0002313412/zryhyy,202007030193/IMAGE/1.2.392.200036.9116.2.5.1.3268.2046851466.1593736537.504229/1.2.392.200036.9116.2.5.1.3268.2046851466.1593736537.507137.dcm	old pulmonary tuberculosis	(40,50]	Confirmed Cases	Bacteriologically positive pulmonary tuberculosis
male	tb	0.262269	0.450893	0.168989	0.906055	0.429672	0.201954	0.311348	/nas/dcm/zryhyy/2-CT/0518-0002313947/zryhyy,202006091040/IMAGE/1.2.392.200036.9116.2.6.1.3268.2046999396.1591689846.567835/1.2.392.200036.9116.2.6.1.3268.2046999396.1591689846.569783.dcm	old pulmonary tuberculosis	(30,40]	Clinically Diagnosed Cases	Pulmonary tuberculosis without bacteriological confirmation
female	tb	0.0493701	0.159726	0.307336	0.0815366	0.0633948	0.0503449	0.100809	/nas/dcm/zryhyy/2-CT/0508-0002314025/zryhyy,202006190422/IMAGE/1.2.392.200036.9116.2.6.1.37.2417525935.1592539715.153550/1.2.392.200036.9116.2.6.1.37.2417525935.1592539715.165662.dcm	no abnormality	(70,80]	Confirmed Cases	Bacteriologically positive pulmonary tuberculosis
male	tb	0.159388	0.278389	0.0788049	0.990897	0.185755	0.381634	0.240455	/nas/dcm/zryhyy/2-CT/0494-0002315890/zryhyy,202007130169/IMAGE/1.2.392.200036.9116.2.5.1.3268.2046851466.1594600283.697538/1.2.392.200036.9116.2.5.1.3268.2046851466.1594600283.700448.dcm	other abnormalities	(-Inf,20]	Clinically Diagnosed Cases	Bacteriologically negative pulmonary tuberculosis
male	infection	0.10257	0.398962	0.478216	0.292846	0.717316	0.0941017	0.732343	/nas/dcm/zryhyy/肺部感染-CT/339-0002316306-1/zryhyy,202212010496/IMAGE/1.2.392.200036.9116.2.5.1.3268.2046851466.1669875359.272991/1.2.392.200036.9116.2.5.1.3268.2046851466.1669875359.275872.dcm	old pulmonary tuberculosis	(70,80]
female	tb	0.0607639	0.28477	0.189934	0.0624005	0.308441	0.0871661	0.0945194	/nas/dcm/zryhyy/2-CT/0478-0002316853/zryhyy,202007130794/IMAGE/1.2.392.200036.9116.2.5.1.3268.2046851466.1594623282.891125/1.2.392.200036.9116.2.5.1.3268.2046851466.1594623282.894035.dcm	no abnormality	(40,50]	Clinically Diagnosed Cases	Bacteriologically negative pulmonary tuberculosis
female	tb	0.0333401	0.324046	0.0529123	0.041356	0.0837959	0.0401855	0.0589385	/nas/dcm/zryhyy/2-CT/0393-0002317092/zryhyy,202007100689/IMAGE/1.2.392.200036.9116.2.5.1.3268.2046851466.1594363245.288653/1.2.392.200036.9116.2.5.1.3268.2046851466.1594363245.291584.dcm	no abnormality	(20,30]	Confirmed Cases	Bacteriologically positive pulmonary tuberculosis
male	tb	0.0225722	0.166425	0.028299	0.0888264	0.0460962	0.0815053	0.0466863	/nas/dcm/zryhyy/2-CT/0479-0002317434/zryhyy,202007220996/IMAGE/1.2.392.200036.9116.2.6.1.3268.2046999396.1595406647.102871/1.2.392.200036.9116.2.6.1.3268.2046999396.1595406647.104975.dcm	no abnormality	(30,40]	Confirmed Cases	Bacteriologically positive pulmonary tuberculosis
male	tb	0.534775	0.590035	0.173291	0.965579	0.366831	0.162181	0.672132	/nas/dcm/zryhyy/2-CT/0445-0002317501/zryhyy,202008130713/IMAGE/1.2.392.200036.9116.2.5.1.3268.2046851466.1597297335.400558/1.2.392.200036.9116.2.5.1.3268.2046851466.1597297335.403567.dcm	active pulmonary tuberculosis	(60,70]	Clinically Diagnosed Cases	Bacteriologically negative pulmonary tuberculosis
female	tb	0.0716033	0.242783	0.0700385	0.0651344	0.114773	0.046075	0.212435	/nas/dcm/zryhyy/2-CT/0482-0002317611/zryhyy,202008030376/IMAGE/1.2.392.200036.9116.2.5.1.3268.2046851466.1596416999.428395/1.2.392.200036.9116.2.5.1.3268.2046851466.1596416999.431403.dcm	no abnormality	(20,30]	Confirmed Cases	Bacteriologically positive pulmonary tuberculosis
male	tb	0.225606	0.566867	0.125158	0.212577	0.159038	0.095494	0.183484	/nas/dcm/zryhyy/2-CT/0477-0002317668/zryhyy,202007300350/IMAGE/1.2.392.200036.9116.2.5.1.3268.2046851466.1596073778.176116/1.2.392.200036.9116.2.5.1.3268.2046851466.1596073778.179006.dcm	old pulmonary tuberculosis	(50,60]	Confirmed Cases	Bacteriologically positive pulmonary tuberculosis
female	tb	0.0573524	0.336811	0.107313	0.0647739	0.100793	0.0506117	0.112952	/nas/dcm/zryhyy/2-CT/0466-0002317752/zryhyy,202008130652/IMAGE/1.2.392.200036.9116.2.6.1.3268.2046999396.1597296810.245147/1.2.392.200036.9116.2.6.1.3268.2046999396.1597296810.247420.dcm	no abnormality	(50,60]	Clinically Diagnosed Cases	Bacteriologically negative pulmonary tuberculosis
male	tb	0.0188571	0.0808319	0.120318	0.044806	0.195933	0.0840665	0.0262338	/nas/dcm/zryhyy/2-CT/0458-0002318247/zryhyy,202008110915/IMAGE/1.2.392.200036.9116.2.5.1.3268.2046851466.1597130278.203216/1.2.392.200036.9116.2.5.1.3268.2046851466.1597130278.206286.dcm	no abnormality	(40,50]	Clinically Diagnosed Cases	Bacteriologically negative pulmonary tuberculosis
female	tb	0.0484531	0.179031	0.124596	0.0544158	0.102617	0.058257	0.144296	/nas/dcm/zryhyy/2-CT/0461-0002318264/zryhyy,202008070687/IMAGE/1.2.392.200036.9116.2.5.1.3268.2046851466.1596780849.911899/1.2.392.200036.9116.2.5.1.3268.2046851466.1596780849.914829.dcm	no abnormality	(50,60]	Confirmed Cases	Bacteriologically positive pulmonary tuberculosis
male	tb	0.168236	0.411174	0.112244	0.141704	0.130168	0.0600132	0.208053	/nas/dcm/zryhyy/2-CT/0429-0002318271-2/zryhyy,202007090756/IMAGE/1.2.392.200036.9116.2.6.1.3268.2046999396.1594280706.711798/1.2.392.200036.9116.2.6.1.3268.2046999396.1594280706.713775.dcm	old pulmonary tuberculosis	(50,60]	Confirmed Cases	Bacteriologically positive pulmonary tuberculosis
male	tb	0.112833	0.382015	0.0835759	0.132176	0.10596	0.056828	0.153359	/nas/dcm/zryhyy/2-CT/0481-0002318450/zryhyy,202007310608/IMAGE/1.2.392.200036.9116.2.6.1.37.2417525935.1596167255.533802/1.2.392.200036.9116.2.6.1.37.2417525935.1596167255.536596.dcm	old pulmonary tuberculosis	(40,50]	Clinically Diagnosed Cases	Bacteriologically negative pulmonary tuberculosis
female	tb	0.173669	0.456128	0.0818431	0.142596	0.238067	0.0959337	0.212241	/nas/dcm/zryhyy/2-CT/0442-0002318631/zryhyy,202008080309/IMAGE/1.2.392.200036.9116.2.6.1.3268.2046999396.1596869970.812160/1.2.392.200036.9116.2.6.1.3268.2046999396.1596869970.814294.dcm	old pulmonary tuberculosis	(20,30]	Clinically Diagnosed Cases	Pulmonary tuberculosis without bacteriological confirmation
male	tb	0.088263	0.567289	0.0871636	0.105854	0.0932525	0.0610617	0.106537	/nas/dcm/zryhyy/2-CT/0432-0002320207/zryhyy,202008150313/IMAGE/1.2.392.200036.9116.2.5.1.3268.2046851466.1597471270.907725/1.2.392.200036.9116.2.5.1.3268.2046851466.1597471270.910639.dcm	old pulmonary tuberculosis	(20,30]	Clinically Diagnosed Cases	Pulmonary tuberculosis without bacteriological confirmation
female	tb	0.151915	0.369547	0.380328	0.123377	0.485597	0.088548	0.397538	/nas/dcm/zryhyy/2-CT/0383-0002320405/zryhyy,202009090758/IMAGE/1.2.392.200036.9116.2.6.1.3268.2046999396.1599631768.613904/1.2.392.200036.9116.2.6.1.3268.2046999396.1599631768.616097.dcm	old pulmonary tuberculosis	(30,40]	Confirmed Cases	Bacteriologically positive pulmonary tuberculosis
female	tb	0.300232	0.387628	0.170388	0.946215	0.249428	0.293618	0.689947	/nas/dcm/zryhyy/2-CT/0418-0002320538/zryhyy,202009081085/IMAGE/1.2.392.200036.9116.2.5.1.3268.2046851466.1599548731.368908/1.2.392.200036.9116.2.5.1.3268.2046851466.1599548731.371866.dcm	old pulmonary tuberculosis	(50,60]	Confirmed Cases	Bacteriologically positive pulmonary tuberculosis
female	tb	0.170452	0.574824	0.0941555	0.209699	0.240209	0.0810616	0.373124	/nas/dcm/zryhyy/2-CT/0431-0002321038/zryhyy,202009110656/IMAGE/1.2.392.200036.9116.2.6.1.3268.2046999396.1599802989.879468/1.2.392.200036.9116.2.6.1.3268.2046999396.1599802989.881560.dcm	old pulmonary tuberculosis	(50,60]	Confirmed Cases	Bacteriologically positive pulmonary tuberculosis
male	tb	0.132474	0.422997	0.144545	0.287834	0.204702	0.0761575	0.427823	/nas/dcm/zryhyy/2-CT/0426-0002321093/zryhyy,202009100577/IMAGE/1.2.392.200036.9116.2.5.1.3268.2046851466.1599706140.175675/1.2.392.200036.9116.2.5.1.3268.2046851466.1599706140.178660.dcm	old pulmonary tuberculosis	(50,60]	Confirmed Cases	Bacteriologically positive pulmonary tuberculosis
male	tb	0.0453792	0.237185	0.0545384	0.0487902	0.112783	0.0663676	0.105978	/nas/dcm/zryhyy/2-CT/0384-0002322104-1/zryhyy,202009280729/IMAGE/1.2.392.200036.9116.2.5.1.3268.2046851466.1601269016.110699/1.2.392.200036.9116.2.5.1.3268.2046851466.1601269016.113582.dcm	no abnormality	(60,70]	Confirmed Cases	Rifampicin-resistant pulmonary tuberculosis
female	tb	0.129785	0.552806	0.306347	0.143121	0.225704	0.0850371	0.196181	/nas/dcm/zryhyy/2-CT/0410-0002322224/zryhyy,202009271057/IMAGE/1.2.392.200036.9116.2.5.1.3268.2046851466.1601190901.419531/1.2.392.200036.9116.2.5.1.3268.2046851466.1601190901.422455.dcm	old pulmonary tuberculosis	(60,70]	Confirmed Cases	Bacteriologically positive pulmonary tuberculosis
male	tb	0.0554567	0.255673	0.0841591	0.0730279	0.0697961	0.0454489	0.163166	/nas/dcm/zryhyy/2-CT/0407-0002322501/zryhyy,202010050311/IMAGE/1.2.392.200036.9116.2.5.1.3268.2046851466.1601876849.554608/1.2.392.200036.9116.2.5.1.3268.2046851466.1601876849.557695.dcm	no abnormality	(30,40]	Confirmed Cases	Bacteriologically positive pulmonary tuberculosis
male	tb	0.166915	0.68976	0.0881411	0.257025	0.137615	0.118685	0.192591	/nas/dcm/zryhyy/2-CT/0390-0002322789/zryhyy,202010140889/IMAGE/1.2.392.200036.9116.2.6.1.37.2417525935.1602652482.994426/1.2.392.200036.9116.2.6.1.37.2417525935.1602652482.997250.dcm	old pulmonary tuberculosis	(40,50]	Confirmed Cases	Bacteriologically positive pulmonary tuberculosis
female	tb	0.127432	0.308517	0.0849536	0.114871	0.194475	0.0476302	0.321753	/nas/dcm/zryhyy/3-CECT/0391-0002323696/zryhyy,202010140165/IMAGE/1.2.392.200036.9116.2.6.1.3268.2046999396.1602637091.360306/1.2.392.200036.9116.2.6.1.3268.2046999396.1602637091.362543.dcm	no abnormality	(30,40]	Confirmed Cases	Bacteriologically positive pulmonary tuberculosis
male	tb	0.0466203	0.21961	0.0874	0.116689	0.189376	0.0422268	0.131925	/nas/dcm/zryhyy/3-CECT/0314-0002324127/zryhyy,202012070089/IMAGE/1.2.392.200036.9116.2.6.1.3268.2046999396.1607301533.107003/1.2.392.200036.9116.2.6.1.3268.2046999396.1607301533.109279.dcm	no abnormality	(50,60]	Confirmed Cases	Bacteriologically positive pulmonary tuberculosis
male	tb	0.249733	0.278622	0.323983	0.399048	0.871963	0.193044	0.793973	/nas/dcm/zryhyy/2-CT/0386-0002324256/zryhyy,202010191235/IMAGE/1.2.392.200036.9116.2.6.1.3268.2046999396.1603096315.771373/1.2.392.200036.9116.2.6.1.3268.2046999396.1603096315.773433.dcm	other abnormalities	(70,80]	Confirmed Cases	Bacteriologically positive pulmonary tuberculosis
male	tb	0.159967	0.556682	0.0933761	0.46326	0.354401	0.176849	0.158258	/nas/dcm/zryhyy/2-CT/0326-0002324816/zryhyy,202012041032/IMAGE/1.2.392.200036.9116.2.6.1.3268.2046999396.1607071050.297080/1.2.392.200036.9116.2.6.1.3268.2046999396.1607071050.299221.dcm	old pulmonary tuberculosis	(60,70]	Confirmed Cases	Bacteriologically positive pulmonary tuberculosis
male	tb	0.0888391	0.524422	0.102745	0.136722	0.126886	0.0457957	0.157363	/nas/dcm/zryhyy/2-CT/0318-0002325942/zryhyy,202012030412/IMAGE/1.2.392.200036.9116.2.5.1.3268.2046851466.1606960444.280788/1.2.392.200036.9116.2.5.1.3268.2046851466.1606960444.283705.dcm	old pulmonary tuberculosis	(50,60]	Confirmed Cases	Bacteriologically positive pulmonary tuberculosis
female	tb	0.0453177	0.22267	0.0392805	0.0692553	0.0822178	0.0385059	0.0790492	/nas/dcm/zryhyy/2-CT/0348-0002326134/zryhyy,202010250210/IMAGE/1.2.392.200036.9116.2.6.1.3268.2046999396.1603595925.7008/1.2.392.200036.9116.2.6.1.3268.2046999396.1603595925.9031.dcm	no abnormality	(30,40]	Confirmed Cases	Bacteriologically positive pulmonary tuberculosis
female	tb	0.0591759	0.242821	0.179341	0.104808	0.244053	0.0738655	0.269394	/nas/dcm/zryhyy/2-CT/0360-0002326199/zryhyy,202011041019/IMAGE/1.2.392.200036.9116.2.5.1.3268.2046851466.1604472764.263259/1.2.392.200036.9116.2.5.1.3268.2046851466.1604472764.266156.dcm	no abnormality	(70,80]	Clinically Diagnosed Cases	Bacteriologically negative pulmonary tuberculosis
female	tb	0.214194	0.356251	0.1119	0.928125	0.158514	0.332375	0.33106	/nas/dcm/zryhyy/2-CT/0248-0002326263/exam/GJNH4SBZ/XVHMY3WH/I1000000	old pulmonary tuberculosis	(30,40]	Clinically Diagnosed Cases	Pulmonary tuberculosis without bacteriological confirmation
male	tb	0.30296	0.885721	0.130646	0.796941	0.445715	0.207755	0.751405	/nas/dcm/zryhyy/2-CT/0363-0002326411/zryhyy,202010220399/IMAGE/1.2.392.200036.9116.2.5.1.3268.2046851466.1603330394.573818/1.2.392.200036.9116.2.5.1.3268.2046851466.1603330394.576816.dcm	old pulmonary tuberculosis	(20,30]	Confirmed Cases	Bacteriologically positive pulmonary tuberculosis
male	infection	0.132367	0.45606	0.107021	0.157467	0.153952	0.0855057	0.122352	/nas/dcm/zryhyy/肺部感染-CT/086-0002326554-1/zryhyy,202301080005/IMAGE/1.2.392.200036.9116.2.6.1.15596.4012159495.1673104973.818940/CT.1.2.392.200036.9116.2.6.1.15596.4012159495.1673104973.821401.dcm	old pulmonary tuberculosis	(60,70]
female	tb	0.0886588	0.355851	0.162086	0.119509	0.224437	0.1052	0.113655	/nas/dcm/zryhyy/2-CT/0299-0002326632/zryhyy,202101090303/IMAGE/1.2.392.200036.9116.2.6.1.3268.2046999396.1610176187.570066/1.2.392.200036.9116.2.6.1.3268.2046999396.1610176187.572158.dcm	old pulmonary tuberculosis	(50,60]	Confirmed Cases	Bacteriologically positive pulmonary tuberculosis
female	tb	0.416626	0.428466	0.109463	0.210795	0.304809	0.160381	0.637132	/nas/dcm/zryhyy/2-CT/0349-0002326798/zryhyy,202011110976/IMAGE/1.2.392.200036.9116.2.6.1.3268.2046999396.1605079961.903416/1.2.392.200036.9116.2.6.1.3268.2046999396.1605079961.906084.dcm	active pulmonary tuberculosis	(50,60]	Confirmed Cases	Bacteriologically positive pulmonary tuberculosis
male	tb	0.018838	0.191549	0.0717587	0.0392688	0.348347	0.0370951	0.0523403	/nas/dcm/zryhyy/2-CT/0357-0002327241/zryhyy,202011090452/IMAGE/1.2.392.200036.9116.2.5.1.3268.2046851466.1604890836.953876/1.2.392.200036.9116.2.5.1.3268.2046851466.1604890836.956822.dcm	no abnormality	(50,60]	Confirmed Cases	Bacteriologically positive pulmonary tuberculosis
male	tb	0.0592862	0.272332	0.234484	0.120014	0.264882	0.0611835	0.303384	/nas/dcm/zryhyy/2-CT/0323-0002327267/zryhyy,202011110598/IMAGE/1.2.392.200036.9116.2.5.1.3268.2046851466.1605062252.966156/1.2.392.200036.9116.2.5.1.3268.2046851466.1605062252.969047.dcm	no abnormality	(50,60]	Confirmed Cases	Bacteriologically positive pulmonary tuberculosis
female	tb	0.150622	0.370468	0.124099	0.124521	0.284739	0.100559	0.324413	/nas/dcm/zryhyy/2-CT/0328-0002328024/zryhyy,202012040651/IMAGE/1.2.392.200036.9116.2.6.1.3268.2046999396.1607057051.117968/1.2.392.200036.9116.2.6.1.3268.2046999396.1607057051.119972.dcm	old pulmonary tuberculosis	(30,40]	Confirmed Cases	Bacteriologically positive pulmonary tuberculosis
female	tb	0.627926	0.728979	0.155664	0.977262	0.992813	0.294444	0.667896	/nas/dcm/zryhyy/2-CT/0333-0002328601/zryhyy,202012021305/IMAGE/1.2.392.200036.9116.2.5.1.3268.2046851466.1606904608.20651/1.2.392.200036.9116.2.5.1.3268.2046851466.1606904608.23681.dcm	active pulmonary tuberculosis	(50,60]	Confirmed Cases	Bacteriologically positive pulmonary tuberculosis
male	tb	0.274137	0.606475	0.140134	0.83746	0.136276	0.124768	0.375666	/nas/dcm/zryhyy/2-CT/0338-0002328880/zryhyy,202011260798/IMAGE/1.2.392.200036.9116.2.6.1.3268.2046999396.1606385728.726099/1.2.392.200036.9116.2.6.1.3268.2046999396.1606385728.728182.dcm	old pulmonary tuberculosis	(20,30]	Clinically Diagnosed Cases	Bacteriologically negative pulmonary tuberculosis
female	tb	0.0497478	0.190458	0.0823112	0.0885184	0.0924601	0.0595979	0.293737	/nas/dcm/zryhyy/2-CT/0337-0002329570/zryhyy,202011250586/IMAGE/1.2.392.200036.9116.2.5.1.3268.2046851466.1606275971.104753/1.2.392.200036.9116.2.5.1.3268.2046851466.1606275971.107688.dcm	no abnormality	(30,40]	Clinically Diagnosed Cases	Bacteriologically negative pulmonary tuberculosis
male	tb	0.146385	0.3365	0.215216	0.102198	0.922997	0.0924668	0.553863	/nas/dcm/zryhyy/2-CT/0312-0002331014/zryhyy,202012250421/IMAGE/1.2.392.200036.9116.2.5.1.3268.2046851466.1608865933.714126/1.2.392.200036.9116.2.5.1.3268.2046851466.1608865933.717042.dcm	other abnormalities	(60,70]	Confirmed Cases	Bacteriologically positive pulmonary tuberculosis
female	tb	0.266367	0.30076	0.0270166	0.598305	0.103205	0.0810857	0.159147	/nas/dcm/zryhyy/2-CT/0309-0002331281/zryhyy,202012220991/IMAGE/1.3.12.2.1107.5.1.4.74487.30000020122200032299000003363/1.3.12.2.1107.5.1.4.74487.30000020122200032299000003445.dcm	other abnormalities	(-Inf,20]	Clinically Diagnosed Cases	Pulmonary tuberculosis without bacteriological confirmation
male	tb	0.0747522	0.329393	0.244345	0.108189	0.441477	0.0445278	0.134193	/nas/dcm/zryhyy/2-CT/0216-0002331994/exam/Z4NNIKZW/UDGPS2JN/I1000000	no abnormality	(80,90]	Confirmed Cases	Bacteriologically positive pulmonary tuberculosis
male	tb	0.199053	0.536622	0.0796178	0.995027	0.175616	0.24939	0.57737	/nas/dcm/zryhyy/2-CT/0305-0002332030/zryhyy,202101050635/IMAGE/1.2.392.200036.9116.2.6.1.3268.2046999396.1609829343.394866/1.2.392.200036.9116.2.6.1.3268.2046999396.1609829343.396847.dcm	old pulmonary tuberculosis	(30,40]	Clinically Diagnosed Cases	Pulmonary tuberculosis without bacteriological confirmation
male	tb	0.127651	0.875567	0.0783846	0.23142	0.0668754	0.059763	0.307366	/nas/dcm/zryhyy/2-CT/0308-0002332170/zryhyy,202101051267/IMAGE/1.2.392.200036.9116.2.6.1.3268.2046999396.1609842855.418737/1.2.392.200036.9116.2.6.1.3268.2046999396.1609842855.421090.dcm	old pulmonary tuberculosis	(20,30]	Clinically Diagnosed Cases	Bacteriologically negative pulmonary tuberculosis
male	tb	0.0357104	0.159762	0.0955705	0.0442764	0.103489	0.0370957	0.0687442	/nas/dcm/zryhyy/2-CT/0307-0002332228/zryhyy,202012231242/IMAGE/1.2.392.200036.9116.2.6.1.3268.2046999396.1608720104.389020/1.2.392.200036.9116.2.6.1.3268.2046999396.1608720104.391182.dcm	no abnormality	(50,60]	Confirmed Cases	Bacteriologically positive pulmonary tuberculosis
male	tb	0.280376	0.759425	0.420323	0.281447	0.411965	0.0870272	0.434811	/nas/dcm/zryhyy/4-CTA/0304-0002332713/zryhyy,202101140197/IMAGE/1.2.392.200036.9116.2.6.1.3268.2046999396.1610586097.45717/1.2.392.200036.9116.2.6.1.3268.2046999396.1610586097.47725.dcm	old pulmonary tuberculosis	(60,70]	Confirmed Cases	Bacteriologically positive pulmonary tuberculosis
male	tb	0.0574285	0.307021	0.072627	0.0750933	0.0709162	0.0383134	0.0690253	/nas/dcm/zryhyy/4-CTA/0297-0002332960/zryhyy,202101190085/IMAGE/1.2.392.200036.9116.2.6.1.3268.2046999396.1611017960.241013/1.2.392.200036.9116.2.6.1.3268.2046999396.1611017960.243230.dcm	no abnormality	(30,40]	Confirmed Cases	Bacteriologically positive pulmonary tuberculosis
female	tb	0.048039	0.253445	0.224551	0.0595161	0.274648	0.0672464	0.182313	/nas/dcm/zryhyy/2-CT/0288-0002334754/zryhyy,202101290061/IMAGE/1.2.392.200036.9116.2.5.1.3268.2046851466.1611876311.962585/1.2.392.200036.9116.2.5.1.3268.2046851466.1611876311.965484.dcm	no abnormality	(70,80]	Suspected Cases	Pulmonary tuberculosis without bacteriological confirmation
male	tb	0.10884	0.213088	0.0871127	0.168624	0.818599	0.0756761	0.959789	/nas/dcm/zryhyy/2-CT/0285-0002335143/zryhyy,202102050492/IMAGE/1.2.392.200036.9116.2.5.1.3268.2046851466.1612491723.492267/1.2.392.200036.9116.2.5.1.3268.2046851466.1612491723.495238.dcm	other abnormalities	(20,30]	Confirmed Cases	Bacteriologically positive pulmonary tuberculosis
male	tb	0.786685	0.343765	0.0699058	0.625092	0.840545	0.161205	0.837616	/nas/dcm/zryhyy/2-CT/0291-0002335181/zryhyy,202102011193/IMAGE/1.2.392.200036.9116.2.6.1.3268.2046999396.1612170751.426794/1.2.392.200036.9116.2.6.1.3268.2046999396.1612170751.428811.dcm	active pulmonary tuberculosis	(20,30]	Confirmed Cases	Bacteriologically positive pulmonary tuberculosis
male	tb	0.0170304	0.061478	0.0149907	0.0331956	0.073312	0.036129	0.196827	/nas/dcm/zryhyy/2-CT/0289-0002335275/zryhyy,202101121172/IMAGE/1.3.12.2.1107.5.1.4.74487.30000021011200211903100005215/1.3.12.2.1107.5.1.4.74487.30000021011200211903100005216.dcm	no abnormality	(20,30]	Confirmed Cases	Bacteriologically positive pulmonary tuberculosis
male	tb	0.0424298	0.255768	0.0828595	0.107299	0.254992	0.0463157	0.115754	/nas/dcm/zryhyy/2-CT/0287-0002335279/zryhyy,202101240218/IMAGE/1.2.392.200036.9116.2.6.1.3268.2046999396.1611460579.935246/1.2.392.200036.9116.2.6.1.3268.2046999396.1611460579.937415.dcm	no abnormality	(20,30]	Clinically Diagnosed Cases	Bacteriologically negative pulmonary tuberculosis
male	tb	0.0474635	0.258129	0.1498	0.493729	0.151358	0.0692903	0.228451	/nas/dcm/zryhyy/2-CT/0278-0002336780/zryhyy,202102260416/IMAGE/1.2.392.200036.9116.2.5.1.3268.2046851466.1614310466.543542/1.2.392.200036.9116.2.5.1.3268.2046851466.1614310466.546496.dcm	no abnormality	(30,40]	Confirmed Cases	Bacteriologically positive pulmonary tuberculosis
male	tb	0.626813	0.716541	0.101017	0.919274	0.288391	0.145659	0.668116	/nas/dcm/zryhyy/4-CTA/0271-0002337534/zryhyy,202103081539/IMAGE/1.2.392.200036.9116.2.6.1.3268.2046999396.1615204711.772361/1.2.392.200036.9116.2.6.1.3268.2046999396.1615204711.774783.dcm	active pulmonary tuberculosis	(60,70]	Confirmed Cases	Bacteriologically positive pulmonary tuberculosis
male	tb	0.205558	0.358952	0.096449	0.187911	0.197605	0.108148	0.582656	/nas/dcm/zryhyy/2-CT/0099-0002338250/exam/ZVRTBPFT/35CS2NW4/I1000000	old pulmonary tuberculosis	(70,80]	Clinically Diagnosed Cases	Bacteriologically negative pulmonary tuberculosis
male	tb	0.10783	0.360757	0.213016	0.102673	0.0880463	0.0533666	0.245943	/nas/dcm/zryhyy/2-CT/0242-0002339281/exam/UHM41GA4/AFNN1CDO/I1000000	old pulmonary tuberculosis	(70,80]	Clinically Diagnosed Cases	Bacteriologically negative pulmonary tuberculosis
male	tb	0.251742	0.936463	0.0775679	0.364015	0.108607	0.103453	0.219162	/nas/dcm/zryhyy/2-CT/0257-0002339417/zryhyy,202103221273/IMAGE/1.2.392.200036.9116.2.5.1.3268.2046851466.1616399945.585484/1.2.392.200036.9116.2.5.1.3268.2046851466.1616399945.588407.dcm	old pulmonary tuberculosis	(50,60]	Clinically Diagnosed Cases	Bacteriologically negative pulmonary tuberculosis
male	tb	0.131839	0.433725	0.145787	0.303713	0.287851	0.0610028	0.165477	/nas/dcm/zryhyy/2-CT/0244-0002340437/exam/YLE5RV54/L3KZNNT2/I1000000	old pulmonary tuberculosis	(-Inf,20]	Confirmed Cases	Bacteriologically positive pulmonary tuberculosis
female	tb	0.416995	0.360787	0.182657	0.941598	0.907955	0.391153	0.830022	/nas/dcm/zryhyy/2-CT/0243-0002340695/exam/RKABTAHY/0XM3LNQF/I1000000	active pulmonary tuberculosis	(-Inf,20]	Clinically Diagnosed Cases	Bacteriologically negative pulmonary tuberculosis
male	tb	0.590826	0.869843	0.0856408	0.502717	0.606809	0.114504	0.949074	/nas/dcm/zryhyy/2-CT/0212-0002343538/exam/NPR2PW1V/VHL2F3VW/I1000000	active pulmonary tuberculosis	(60,70]	Confirmed Cases	Bacteriologically positive pulmonary tuberculosis
male	tb	0.16132	0.418575	0.108794	0.735583	0.147123	0.114517	0.319518	/nas/dcm/zryhyy/3-CECT/0201-0002344133/exam/K5Y3XETR/SXM2CN3K/I1000000	old pulmonary tuberculosis	(40,50]	Suspected Cases	Bacteriologically negative pulmonary tuberculosis
male	infection	0.216985	0.451079	0.13166	0.122196	0.145647	0.0651878	0.413971	/nas/dcm/zryhyy/肺部感染-CT/482-0002344784-2/zryhyy,202303030720/IMAGE/1.3.12.2.1107.5.1.4.74487.30000023030300063165800001325/CT.1.3.12.2.1107.5.1.4.74487.30000023030300063165800001326.dcm	old pulmonary tuberculosis	(70,80]
female	tb	0.192084	0.335803	0.104748	0.918759	0.122962	0.17049	0.203568	/nas/dcm/zryhyy/2-CT/0190-0002347999/exam/HE1RVXV0/0A3YCMLZ/I1000000	other abnormalities	(20,30]	Clinically Diagnosed Cases	Bacteriologically negative pulmonary tuberculosis
female	tb	0.0703868	0.325736	0.208082	0.0689545	0.173077	0.0621914	0.145632	/nas/dcm/zryhyy/2-CT/0182-0002348122/exam/BF5QG4UT/ZQRYCML1/I1000000	no abnormality	(60,70]	Confirmed Cases	Bacteriologically positive pulmonary tuberculosis
female	tb	0.111648	0.428606	0.0920769	0.173678	0.079614	0.0468371	0.125779	/nas/dcm/zryhyy/2-CT/0165-0002348318/exam/3GSHIBOW/W5YNI3XN/I1000000	old pulmonary tuberculosis	(20,30]	Clinically Diagnosed Cases	Bacteriologically negative pulmonary tuberculosis
female	tb	0.0847101	0.25027	0.144622	0.0666034	0.213398	0.0507292	0.116484	/nas/dcm/zryhyy/2-CT/0187-0002348429/exam/4A01IQZ5/B1FC32E0/I1000000	no abnormality	(20,30]	Suspected Cases	Pulmonary tuberculosis without bacteriological confirmation
male	tb	0.0552042	0.229289	0.0987557	0.0716985	0.127249	0.0398963	0.142246	/nas/dcm/zryhyy/2-CT/0131-0002350808/exam/XUQLBG1Z/GEKSTH4I/I1000000	no abnormality	(50,60]	Clinically Diagnosed Cases	Bacteriologically negative pulmonary tuberculosis
female	tb	0.215028	0.465733	0.0634295	0.124378	0.180417	0.0731134	0.209369	/nas/dcm/zryhyy/2-CT/0158-0002360725/exam/3RRYN2NE/3ZT0Z2DZ/I1000000	old pulmonary tuberculosis	(30,40]	Confirmed Cases	Bacteriologically positive pulmonary tuberculosis
male	tb	0.194118	0.783842	0.128278	0.336019	0.257948	0.113185	0.359966	/nas/dcm/zryhyy/2-CT/0162-0002360899/exam/YRSHUJ1P/IW1GDMFK/I1000000	old pulmonary tuberculosis	(80,90]	Confirmed Cases	Bacteriologically positive pulmonary tuberculosis
female	tb	0.127116	0.274796	0.0936148	0.95085	0.310379	0.453214	0.437785	/nas/dcm/zryhyy/2-CT/0145-0002360930/exam/VTZZSBTI/ZZTSF2NG/I1000000	other abnormalities	(60,70]	Clinically Diagnosed Cases	Pulmonary tuberculosis without bacteriological confirmation
male	tb	0.0729651	0.363224	0.114722	0.149644	0.207204	0.0681825	0.484246	/nas/dcm/zryhyy/2-CT/0125-0002364193/exam/XI0PVRMO/JILLV2HW/I1000000	old pulmonary tuberculosis	(60,70]	Clinically Diagnosed Cases	Bacteriologically negative pulmonary tuberculosis
male	tb	0.0660894	0.358879	0.215445	0.077489	0.142879	0.0560995	0.0979129	/nas/dcm/zryhyy/2-CT/0144-0002364511/exam/FFUCVZM1/C3MZMNSQ/I1000000	old pulmonary tuberculosis	(20,30]	Confirmed Cases	Bacteriologically positive pulmonary tuberculosis
female	tb	0.0240145	0.372734	0.054379	0.0549837	0.0764508	0.0608955	0.060173	/nas/dcm/zryhyy/2-CT/0101-0002365331/exam/JHCRRLNW/IJXLV2JG/I1000000	old pulmonary tuberculosis	(20,30]	Clinically Diagnosed Cases	Bacteriologically negative pulmonary tuberculosis
male	tb	0.271	0.46506	0.0871151	0.989617	0.252187	0.247957	0.622719	/nas/dcm/zryhyy/2-CT/0097-0002365858/exam/1CJAXTXZ/2JNRFMLR/I1000000	old pulmonary tuberculosis	(60,70]	Clinically Diagnosed Cases	Bacteriologically negative pulmonary tuberculosis
female	tb	0.0708069	0.33822	0.0389527	0.0847744	0.117781	0.0478231	0.166955	/nas/dcm/zryhyy/2-CT/0094-0002366011/exam/HKBLZVSW/1WXMJ3SU/I1000000	no abnormality	(20,30]	Confirmed Cases	Bacteriologically positive pulmonary tuberculosis
female	tb	0.156079	0.364543	0.125063	0.119393	0.164619	0.0822206	0.423888	/nas/dcm/zryhyy/2-CT/0093-0002366269/exam/NABMHFH2/HDPOF2IN/I1000000	old pulmonary tuberculosis	(70,80]	Clinically Diagnosed Cases	Bacteriologically negative pulmonary tuberculosis
male	tb	0.120928	0.519814	0.0551127	0.195635	0.0660513	0.0865205	0.136644	/nas/dcm/zryhyy/2-CT/0078-0002367550/exam/CCWYF01F/TDBTZ2FZ/I1000000	old pulmonary tuberculosis	(50,60]	Clinically Diagnosed Cases	Pulmonary tuberculosis without bacteriological confirmation
male	tb	0.254593	0.671926	0.167318	0.568409	0.501838	0.105977	0.495776	/nas/dcm/zryhyy/2-CT/0075-0002367895/exam/KYTNBQRG/FTLT12QO/I1000000	old pulmonary tuberculosis	(70,80]	Confirmed Cases	Bacteriologically positive pulmonary tuberculosis
female	tb	0.0889645	0.337183	0.148307	0.105275	0.297716	0.0365941	0.131241	/nas/dcm/zryhyy/2-CT/0062-0002367975/exam/31IWGR1D/BOG40MN5/I1000000	no abnormality	(70,80]	Clinically Diagnosed Cases	Pulmonary tuberculosis without bacteriological confirmation
female	tb	0.184189	0.566307	0.142292	0.961415	0.302229	0.385164	0.307396	/nas/dcm/zryhyy/2-CT/0065-0002368420/exam/3VVXT5OD/CZADC2TT/I1000000	old pulmonary tuberculosis	(60,70]	Clinically Diagnosed Cases	Bacteriologically negative pulmonary tuberculosis
male	tb	0.0472398	0.444017	0.0326023	0.0773373	0.0563774	0.0410253	0.0629636	/nas/dcm/zryhyy/2-CT/0114-0002369359/exam/UUHKHTLE/LTHC0MNU/I1000000	old pulmonary tuberculosis	(20,30]	Clinically Diagnosed Cases	Pulmonary tuberculosis without bacteriological confirmation
male	tb	0.214221	0.625209	0.277629	0.4722	0.53548	0.344904	0.502337	/nas/dcm/zryhyy/2-CT/0023-0002370317/exam/ZNZBANUZ/ZNNOY3V0/I1000000	old pulmonary tuberculosis	(90, Inf]	Confirmed Cases	Bacteriologically positive pulmonary tuberculosis
female	tb	0.117562	0.406467	0.220045	0.135718	0.241512	0.0948827	0.244525	/nas/dcm/zryhyy/4-CTA/0028-0002370747/exam/FTWKJBY3/PWKWC3YX/I1000000	old pulmonary tuberculosis	(80,90]	Clinically Diagnosed Cases	Pulmonary tuberculosis without bacteriological confirmation
male	tb	0.0907234	0.380739	0.171988	0.453026	0.177333	0.18538	0.132941	/nas/dcm/zryhyy/3-CECT/0058-0002371763/exam/LZS2MWRU/K3MQDNPR/I1000000	old pulmonary tuberculosis	(60,70]	Confirmed Cases	Bacteriologically positive pulmonary tuberculosis
female	tb	0.536384	0.773768	0.163451	0.996853	0.315675	0.312905	0.624983	/nas/dcm/zryhyy/2-CT/0005-0002373431/exam/MESKAJJC/EYMRR2HQ/I1000000	active pulmonary tuberculosis	(50,60]	Clinically Diagnosed Cases	Bacteriologically negative pulmonary tuberculosis
male	tb	0.0647833	0.202462	0.075165	0.0597106	0.783054	0.0567387	0.248068	/nas/dcm/zryhyy/2-CT/0046-0002374490/exam/5VAIW0GC/ZRESYMIQ/I1000000	other abnormalities	(40,50]	Clinically Diagnosed Cases	Bacteriologically negative pulmonary tuberculosis
female	tb	0.0743382	0.294096	0.253959	0.0824753	0.180136	0.0576175	0.22025	/nas/dcm/zryhyy/2-CT/0039-0002374584/exam/PWMS3TT0/VWS0FMHG/I1000000	no abnormality	(60,70]	Suspected Cases	Pulmonary tuberculosis without bacteriological confirmation
male	tb	0.58441	0.747867	0.158718	0.97516	0.352537	0.222122	0.590417	/nas/dcm/zryhyy/2-CT/0013-0002375327/exam/NMBAPVVN/YQGHV33R/I1000000	active pulmonary tuberculosis	(30,40]	Clinically Diagnosed Cases	Pulmonary tuberculosis without bacteriological confirmation
male	infection	0.342243	0.520547	0.140839	0.891478	0.178727	0.200199	0.405576	/nas/dcm/zryhyy/肺部感染-CT/202-0002384714-1/zryhyy,202301100943/IMAGE/1.2.392.200036.9116.2.6.1.15596.4012159495.1673317954.216782/CT.1.2.392.200036.9116.2.6.1.15596.4012159495.1673317954.219024.dcm	old pulmonary tuberculosis	(60,70]
male	infection	0.0631521	0.25167	0.231352	0.07167	0.260636	0.0637001	0.23017	/nas/dcm/zryhyy/肺部感染-CT/371-0002393805-1/zryhyy,202301070126/IMAGE/1.2.392.200036.9116.2.5.1.3268.2046851466.1673050946.941948/CT.1.2.392.200036.9116.2.5.1.3268.2046851466.1673050946.944880.dcm	no abnormality	(60,70]
male	infection	0.247963	0.273816	0.387664	0.887611	0.628731	0.343935	0.477621	/nas/dcm/zryhyy/肺部感染-CT/114-0002407731-1/zryhyy,202301200592/IMAGE/1.2.392.200036.9116.2.6.1.15596.4012175401.1674181226.458882/CT.1.2.392.200036.9116.2.6.1.15596.4012175401.1674181226.461477.dcm	other abnormalities	(60,70]
male	infection	0.166244	0.459398	0.658461	0.136123	0.25227	0.0751329	0.218903	/nas/dcm/zryhyy/肺部感染-CT/182-0002426369/zryhyy,202301160934/IMAGE/1.2.392.200036.9116.2.6.1.15596.4012175401.1673843089.420773/CT.1.2.392.200036.9116.2.6.1.15596.4012175401.1673843089.423748.dcm	old pulmonary tuberculosis	(70,80]
male	infection	0.0958594	0.402902	0.175492	0.114912	0.307061	0.0564353	0.15298	/nas/dcm/zryhyy/肺部感染-CT/135-0002426385/zryhyy,202301181179/IMAGE/1.2.392.200036.9116.2.6.1.15596.4012175401.1674025699.944717/CT.1.2.392.200036.9116.2.6.1.15596.4012175401.1674025699.947806.dcm	old pulmonary tuberculosis	(80,90]
male	infection	0.0449909	0.198129	0.11318	0.0713665	0.0726262	0.0338303	0.0793318	/nas/dcm/zryhyy/肺部感染-CT/374-0002426637/zryhyy,202301060344/IMAGE/1.2.392.200036.9116.2.6.1.15596.4012175401.1672970367.849337/CT.1.2.392.200036.9116.2.6.1.15596.4012175401.1672970367.852526.dcm	no abnormality	(60,70]
male	infection	0.139317	0.588335	0.122879	0.171379	0.180907	0.0815887	0.158049	/nas/dcm/zryhyy/肺部感染-CT/316-0002426685/zryhyy,202301090136/IMAGE/1.2.392.200036.9116.2.5.1.3268.2046851466.1673225882.606033/CT.1.2.392.200036.9116.2.5.1.3268.2046851466.1673225882.608940.dcm	old pulmonary tuberculosis	(60,70]
female	infection	0.166738	0.303296	0.650977	0.121611	0.549134	0.0949119	0.549698	/nas/dcm/zryhyy/肺部感染-CT/152-0002426815-1/zryhyy,202301160128/IMAGE/1.2.392.200036.9116.2.6.1.15596.4012175401.1673827632.989989/CT.1.2.392.200036.9116.2.6.1.15596.4012175401.1673827632.993443.dcm	other abnormalities	(80,90]
male	infection	0.0466694	0.25485	0.132726	0.0836658	0.285701	0.0532357	0.136032	/nas/dcm/zryhyy/肺部感染-CT/129-0002426865/zryhyy,202301180904/IMAGE/1.2.392.200036.9116.2.5.1.3268.2046851466.1674015965.895928/CT.1.2.392.200036.9116.2.5.1.3268.2046851466.1674015965.898928.dcm	no abnormality	(80,90]
male	infection	0.161977	0.603891	0.176811	0.300221	0.254694	0.344754	0.281615	/nas/dcm/zryhyy/肺部感染-CT/380-0002429006-2/zryhyy,202301281666/IMAGE/1.2.392.200036.9116.2.6.1.15596.4012159495.1674910517.648110/CT.1.2.392.200036.9116.2.6.1.15596.4012159495.1674910517.651186.dcm	old pulmonary tuberculosis	(70,80]
male	infection	0.226742	0.41698	0.169772	0.252774	0.211048	0.0931073	0.578556	/nas/dcm/zryhyy/肺部感染-CT/450-0002430805/zryhyy,202301091307/IMAGE/1.2.392.200036.9116.2.5.1.3268.2046851466.1673248121.395438/CT.1.2.392.200036.9116.2.5.1.3268.2046851466.1673248121.398360.dcm	old pulmonary tuberculosis	(60,70]
male	infection	0.126617	0.386093	0.153196	0.150464	0.173675	0.0546497	0.298581	/nas/dcm/zryhyy/肺部感染-CT/111-0002430925/zryhyy,202301160968/IMAGE/1.2.392.200036.9116.2.6.1.15596.4012175401.1673847539.146977/CT.1.2.392.200036.9116.2.6.1.15596.4012175401.1673847539.150035.dcm	old pulmonary tuberculosis	(70,80]
male	infection	0.104313	0.350756	0.185883	0.121085	0.20493	0.0557556	0.120208	/nas/dcm/zryhyy/肺部感染-CT/478-0002604080-3/zryhyy,202302140853/IMAGE/1.2.392.200036.9116.2.6.1.3268.2046999396.1676343967.387077/CT.1.2.392.200036.9116.2.6.1.3268.2046999396.1676343967.389267.dcm	old pulmonary tuberculosis	(60,70]
male	infection	0.0391153	0.185302	0.107423	0.0426954	0.0974067	0.0503134	0.0772585	/nas/dcm/zryhyy/肺部感染-CT/343-0002659239/zryhyy,202301061317/IMAGE/1.2.392.200036.9116.2.6.1.15596.4012159495.1672984356.559351/CT.1.2.392.200036.9116.2.6.1.15596.4012159495.1672984356.561858.dcm	no abnormality	(50,60]
male	infection	0.0601828	0.233786	0.0556227	0.120918	0.128352	0.056343	0.149769	/nas/dcm/zryhyy/肺部感染-CT/082-0002705046/zryhyy,202301150146/IMAGE/1.2.392.200036.9116.2.6.1.15596.4012159495.1673747895.966456/CT.1.2.392.200036.9116.2.6.1.15596.4012159495.1673747895.968680.dcm	no abnormality	(30,40]
male	infection	0.0441588	0.159468	0.0464605	0.0625523	0.162796	0.0535823	0.0661964	/nas/dcm/zryhyy/肺部感染-CT/361-0002732123-2/zryhyy,202303031249/IMAGE/1.2.392.200036.9116.2.6.1.3268.2046999396.1677824691.850910/CT.1.2.392.200036.9116.2.6.1.3268.2046999396.1677824691.852975.dcm	no abnormality	(60,70]
male	infection	0.134706	0.337383	0.378414	0.50275	0.596028	0.101063	0.843151	/nas/dcm/zryhyy/肺部感染-CT/328-0002959098/zryhyy,202301060496/IMAGE/1.2.392.200036.9116.2.6.1.15596.4012159495.1672963727.11692/CT.1.2.392.200036.9116.2.6.1.15596.4012159495.1672963727.14514.dcm	other abnormalities	(80,90]
female	infection	0.0915576	0.309887	0.0823348	0.0766934	0.149679	0.0583423	0.167898	/nas/dcm/zryhyy/肺部感染-CT/379-0003132840/zryhyy,202301050407/IMAGE/1.2.392.200036.9116.2.6.1.3268.2046999396.1672881606.774169/CT.1.2.392.200036.9116.2.6.1.3268.2046999396.1672881606.776280.dcm	no abnormality	(30,40]
female	tb	0.0416415	0.359362	0.303876	0.293191	0.255335	0.0956224	0.129864	/nas/dcm/zryhyy/2-CT/1612-0003204420/zryhyy,201704120803/IMAGE/1.2.392.200036.9116.2.5.1.3268.2046851466.1491974009.677548/1.2.392.200036.9116.2.5.1.3268.2046851466.1491974009.680462.dcm	old pulmonary tuberculosis	(20,30]	Clinically Diagnosed Cases	Culture-negative
male	infection	0.149284	0.471881	0.156091	0.175543	0.214184	0.100923	0.529341	/nas/dcm/zryhyy/肺部感染-CT/119-0003243202-1/zryhyy,202301140371/IMAGE/1.2.392.200036.9116.2.6.1.15596.4012175401.1673670175.751625/CT.1.2.392.200036.9116.2.6.1.15596.4012175401.1673670175.754510.dcm	old pulmonary tuberculosis	(50,60]
male	infection	0.0258386	0.150516	0.0966576	0.0378348	0.0510096	0.0586193	0.0443223	/nas/dcm/zryhyy/肺部感染-CT/392-0003516699/zryhyy,202301040779/IMAGE/1.2.392.200036.9116.2.5.1.3268.2046851466.1672796298.517792/CT.1.2.392.200036.9116.2.5.1.3268.2046851466.1672796298.520740.dcm	no abnormality	(50,60]
female	infection	0.104677	0.35446	0.118574	0.130723	0.355488	0.0579977	0.231477	/nas/dcm/zryhyy/肺部感染-CT/109-0003683906-2/zryhyy,202302061530/IMAGE/1.2.392.200036.9116.2.6.1.3268.2046999396.1675666282.771332/CT.1.2.392.200036.9116.2.6.1.3268.2046999396.1675666282.773471.dcm	old pulmonary tuberculosis	(50,60]
female	infection	0.105825	0.278132	0.127456	0.0719694	0.133954	0.0641434	0.129795	/nas/dcm/zryhyy/肺部感染-CT/414-0003717499/zryhyy,202301041660/IMAGE/1.2.392.200036.9116.2.6.1.15596.4012159495.1672821826.194679/CT.1.2.392.200036.9116.2.6.1.15596.4012159495.1672821826.197275.dcm	no abnormality	(60,70]
male	infection	0.0364582	0.257854	0.0357308	0.0526476	0.0753949	0.0583814	0.077327	/nas/dcm/zryhyy/肺部感染-CT/428-0003738224/zryhyy,202301160908/IMAGE/1.2.392.200036.9116.2.6.1.3268.2046999396.1673846260.906236/CT.1.2.392.200036.9116.2.6.1.3268.2046999396.1673846260.908285.dcm	no abnormality	(30,40]
female	infection	0.0615379	0.470393	0.0713179	0.0832916	0.086998	0.0507697	0.105584	/nas/dcm/zryhyy/肺部感染-CT/336-0003890481/zryhyy,202301061029/IMAGE/1.2.392.200036.9116.2.5.1.3268.2046851466.1672980344.281062/CT.1.2.392.200036.9116.2.5.1.3268.2046851466.1672980344.283958.dcm	old pulmonary tuberculosis	(40,50]
male	infection	0.0264615	0.230105	0.081053	0.0466068	0.0657389	0.170351	0.058581	/nas/dcm/zryhyy/肺部感染-CT/445-0003900313-2/zryhyy,202301031603/IMAGE/1.2.392.200036.9116.2.6.1.15596.4012159495.1672732763.614818/CT.1.2.392.200036.9116.2.6.1.15596.4012159495.1672732763.617215.dcm	no abnormality	(70,80]
male	infection	0.109903	0.454692	0.0342472	0.223971	0.122939	0.180008	0.173736	/nas/dcm/zryhyy/肺部感染-CT/452-0004164786/zryhyy,202301031052/IMAGE/1.2.392.200036.9116.2.6.1.15596.4012159495.1672720278.265458/CT.1.2.392.200036.9116.2.6.1.15596.4012159495.1672720278.267636.dcm	old pulmonary tuberculosis	(40,50]
male	infection	0.305022	0.532453	0.0865644	0.680432	0.15355	0.1135	0.490078	/nas/dcm/zryhyy/肺部感染-CT/421-0004415521-3/zryhyy,202302031220/IMAGE/1.2.392.200036.9116.2.6.1.3268.2046999396.1675405173.492386/CT.1.2.392.200036.9116.2.6.1.3268.2046999396.1675405173.494741.dcm	old pulmonary tuberculosis	(60,70]
male	infection	0.0381595	0.135858	0.0293713	0.0597244	0.0516564	0.0438735	0.0565232	/nas/dcm/zryhyy/肺部感染-CT/254-0004460526-2/zryhyy,202301170355/IMAGE/1.3.12.2.1107.5.1.4.74487.30000023011700023288500000312/CT.1.3.12.2.1107.5.1.4.74487.30000023011700023288500000313.dcm	no abnormality	(50,60]
male	infection	0.047032	0.187263	0.144463	0.193348	0.0818293	0.0465403	0.117293	/nas/dcm/zryhyy/肺部感染-CT/305-0004544478/zryhyy,202301060902/IMAGE/1.2.392.200036.9116.2.6.1.15596.4012159495.1672975243.731090/CT.1.2.392.200036.9116.2.6.1.15596.4012159495.1672975243.733468.dcm	no abnormality	(80,90]
female	infection	0.0494342	0.153286	0.142849	0.0557403	0.07773	0.0290752	0.0781008	/nas/dcm/zryhyy/肺部感染-CT/268-0004546924/zryhyy,202301080402/IMAGE/1.2.392.200036.9116.2.6.1.15596.4012159495.1673174217.580793/CT.1.2.392.200036.9116.2.6.1.15596.4012159495.1673174217.582899.dcm	no abnormality	(70,80]
female	infection	0.0771191	0.29526	0.2049	0.0781893	0.130921	0.0521085	0.166441	/nas/dcm/zryhyy/肺部感染-CT/385-0004619906/zryhyy,202301130565/IMAGE/1.2.392.200036.9116.2.6.1.3268.2046999396.1673573686.476762/CT.1.2.392.200036.9116.2.6.1.3268.2046999396.1673573686.478759.dcm	no abnormality	(60,70]
female	infection	0.0463387	0.32911	0.0754349	0.10077	0.102265	0.0535107	0.0743132	/nas/dcm/zryhyy/肺部感染-CT/144-0004654562/zryhyy,202301121609/IMAGE/1.2.392.200036.9116.2.6.1.15596.4012159495.1673512946.510803/CT.1.2.392.200036.9116.2.6.1.15596.4012159495.1673512946.513040.dcm	no abnormality	(50,60]
female	infection	0.0174763	0.0453689	0.0192158	0.0333257	0.0337538	0.0400277	0.0393218	/nas/dcm/zryhyy/肺部感染-CT/399-0004768745/zryhyy,202301041147/IMAGE/1.3.12.2.1107.5.1.4.74487.30000023010323532720500006142/CT.1.3.12.2.1107.5.1.4.74487.30000023010323532720500006143.dcm	no abnormality	(30,40]
male	infection	0.0762358	0.447282	0.0719614	0.1065	0.0720682	0.0602795	0.124009	/nas/dcm/zryhyy/肺部感染-CT/472-0004841395/zryhyy,202301040963/IMAGE/1.2.392.200036.9116.2.6.1.15596.4012159495.1672804459.906226/CT.1.2.392.200036.9116.2.6.1.15596.4012159495.1672804459.908450.dcm	old pulmonary tuberculosis	(20,30]
male	infection	0.0249481	0.225846	0.0289833	0.0393446	0.0637261	0.037504	0.0687875	/nas/dcm/zryhyy/肺部感染-CT/172-0005121658/zryhyy,202301110827/IMAGE/1.2.392.200036.9116.2.6.1.15596.4012159495.1673400018.353795/CT.1.2.392.200036.9116.2.6.1.15596.4012159495.1673400018.356032.dcm	no abnormality	(20,30]
male	infection	0.0278709	0.110961	0.0258738	0.0395043	0.0826309	0.0564202	0.0802284	/nas/dcm/zryhyy/肺部感染-CT/183-0005210852/zryhyy,202301111358/IMAGE/1.3.12.2.1107.5.1.4.74487.30000023011100095981200005499/CT.1.3.12.2.1107.5.1.4.74487.30000023011100095981200005500.dcm	no abnormality	(50,60]
female	infection	0.0186037	0.146512	0.0810762	0.0319155	0.283736	0.0539	0.0642167	/nas/dcm/zryhyy/肺部感染-CT/311-0005302635/zryhyy,202301070012/IMAGE/1.2.392.200036.9116.2.6.1.15596.4012159495.1673018836.482857/CT.1.2.392.200036.9116.2.6.1.15596.4012159495.1673018836.485169.dcm	no abnormality	(50,60]
male	infection	0.0393451	0.191105	0.136467	0.176504	0.105661	0.061975	0.238211	/nas/dcm/zryhyy/肺部感染-CT/077-0005337317-1/zryhyy,202301051573/IMAGE/1.2.392.200036.9116.2.6.1.15596.4012159495.1672909113.414790/CT.1.2.392.200036.9116.2.6.1.15596.4012159495.1672909113.417163.dcm	no abnormality	(50,60]
male	infection	0.0836814	0.274	0.050684	0.0914863	0.133513	0.0348711	0.114089	/nas/dcm/zryhyy/肺部感染-CT/373-0005462693/zryhyy,202301101583/IMAGE/1.2.392.200036.9116.2.6.1.15596.4012175401.1673338801.994743/CT.1.2.392.200036.9116.2.6.1.15596.4012175401.1673338801.997311.dcm	no abnormality	(60,70]
male	infection	0.0513668	0.142819	0.0490813	0.0585833	0.0860324	0.0552326	0.0623352	/nas/dcm/zryhyy/肺部感染-CT/108-0005578946/zryhyy,202301130669/IMAGE/1.3.12.2.1107.5.1.4.74487.30000023011300092671600000759/CT.1.3.12.2.1107.5.1.4.74487.30000023011300092671600000760.dcm	no abnormality	(40,50]
male	infection	0.0468023	0.228664	0.0604523	0.0430235	0.0888832	0.0433227	0.100227	/nas/dcm/zryhyy/肺部感染-CT/425-0005609971/zryhyy,202301050428/IMAGE/1.2.392.200036.9116.2.6.1.15596.4012159495.1672876924.798915/CT.1.2.392.200036.9116.2.6.1.15596.4012159495.1672876924.801237.dcm	no abnormality	(40,50]
male	infection	0.0881339	0.316317	0.137237	0.103606	0.081194	0.0633328	0.208223	/nas/dcm/zryhyy/肺部感染-CT/390-0005671588/zryhyy,202301041622/IMAGE/1.2.392.200036.9116.2.6.1.15596.4012159495.1672819739.143915/CT.1.2.392.200036.9116.2.6.1.15596.4012159495.1672819739.146107.dcm	no abnormality	(50,60]
female	infection	0.0537851	0.296737	0.0651876	0.0688366	0.095735	0.0649829	0.0877217	/nas/dcm/zryhyy/肺部感染-CT/420-0005798638/zryhyy,202301040782/IMAGE/1.2.392.200036.9116.2.5.1.3268.2046851466.1672796026.853074/CT.1.2.392.200036.9116.2.5.1.3268.2046851466.1672796026.855990.dcm	no abnormality	(20,30]
male	infection	0.0221106	0.199814	0.0549567	0.0329501	0.0678912	0.0377317	0.048035	/nas/dcm/zryhyy/肺部感染-CT/021-0005888360/zryhyy,202303011611/IMAGE/1.2.392.200036.9116.2.6.1.15596.4012159495.1677655675.867538/CT.1.2.392.200036.9116.2.6.1.15596.4012159495.1677655675.869741.dcm	no abnormality	(50,60]
female	infection	0.0567941	0.264039	0.055296	0.0733467	0.0776645	0.046331	0.107438	/nas/dcm/zryhyy/肺部感染-CT/240-0005890642/zryhyy,202301171536/IMAGE/1.2.392.200036.9116.2.6.1.15596.4012175401.1673945800.682672/CT.1.2.392.200036.9116.2.6.1.15596.4012175401.1673945800.685713.dcm	no abnormality	(50,60]
female	infection	0.0396644	0.128195	0.0688721	0.0667117	0.132129	0.0414862	0.0621074	/nas/dcm/zryhyy/肺部感染-CT/395-0005910196/zryhyy,202301050362/IMAGE/1.2.392.200036.9116.2.6.1.15596.4012159495.1672876291.85884/CT.1.2.392.200036.9116.2.6.1.15596.4012159495.1672876291.90751.dcm	no abnormality	(30,40]
male	infection	0.0783191	0.316358	0.106445	0.0969702	0.106394	0.0653743	0.132859	/nas/dcm/zryhyy/肺部感染-CT/044-0005986256/zryhyy,202301170743/IMAGE/1.2.392.200036.9116.2.6.1.15596.4012159495.1673919236.711689/CT.1.2.392.200036.9116.2.6.1.15596.4012159495.1673919236.713710.dcm	no abnormality	(80,90]
female	infection	0.0560345	0.26056	0.052034	0.192997	0.0484809	0.0398642	0.0927187	/nas/dcm/zryhyy/肺部感染-CT/212-0005995979-2/zryhyy,202301171548/IMAGE/1.2.392.200036.9116.2.5.1.3268.2046851466.1673946818.323503/CT.1.2.392.200036.9116.2.5.1.3268.2046851466.1673946818.326411.dcm	no abnormality	(30,40]
male	infection	0.291414	0.322024	0.132987	0.134302	0.904041	0.109439	0.704829	/nas/dcm/zryhyy/肺部感染-CT/239-0006173708/zryhyy,202301091865/IMAGE/1.2.392.200036.9116.2.6.1.15596.4012159495.1673255952.162639/CT.1.2.392.200036.9116.2.6.1.15596.4012159495.1673255952.164806.dcm	other abnormalities	(70,80]
female	infection	0.042148	0.217	0.0950112	0.114022	0.225307	0.0503937	0.107017	/nas/dcm/zryhyy/肺部感染-CT/289-0006195390/zryhyy,202301120264/IMAGE/1.2.392.200036.9116.2.6.1.3268.2046999396.1673484944.970228/CT.1.2.392.200036.9116.2.6.1.3268.2046999396.1673484944.972287.dcm	no abnormality	(20,30]
male	infection	0.0807203	0.335503	0.348559	0.0997949	0.103039	0.0534606	0.134716	/nas/dcm/zryhyy/肺部感染-CT/250-0006204410-1/zryhyy,202212020320/IMAGE/1.2.392.200036.9116.2.6.1.15596.4012175401.1669947672.476038/1.2.392.200036.9116.2.6.1.15596.4012175401.1669947672.479181.dcm	no abnormality	(50,60]
female	infection	0.0623979	0.265091	0.120412	0.0658972	0.142296	0.0904521	0.128958	/nas/dcm/zryhyy/肺部感染-CT/228-0006211739/zryhyy,202301090725/IMAGE/1.2.392.200036.9116.2.5.1.3268.2046851466.1673231648.729875/CT.1.2.392.200036.9116.2.5.1.3268.2046851466.1673231648.732804.dcm	no abnormality	(-Inf,20]
male	infection	0.181965	0.46616	0.138492	0.183528	0.132601	0.086887	0.415263	/nas/dcm/zryhyy/肺部感染-CT/079-0006239965/zryhyy,202301150175/IMAGE/1.2.392.200036.9116.2.6.1.15596.4012159495.1673751838.966859/CT.1.2.392.200036.9116.2.6.1.15596.4012159495.1673751838.969058.dcm	old pulmonary tuberculosis	(40,50]
male	infection	0.0141771	0.105744	0.0510181	0.0437629	0.108347	0.0512842	0.028563	/nas/dcm/zryhyy/肺部感染-CT/451-0006302618/zryhyy,202301031573/IMAGE/1.2.392.200036.9116.2.6.1.15596.4012159495.1672731606.297073/CT.1.2.392.200036.9116.2.6.1.15596.4012159495.1672731606.299323.dcm	no abnormality	(40,50]
female	infection	0.147698	0.382338	0.249469	0.161962	0.228668	0.0739141	0.204014	/nas/dcm/zryhyy/肺部感染-CT/365-0006308336-2/zryhyy,202301130652/IMAGE/1.2.392.200036.9116.2.6.1.3268.2046999396.1673575294.751102/CT.1.2.392.200036.9116.2.6.1.3268.2046999396.1673575294.753287.dcm	old pulmonary tuberculosis	(50,60]
male	infection	0.0527783	0.352563	0.0666414	0.0790363	0.117341	0.0455595	0.0960372	/nas/dcm/zryhyy/肺部感染-CT/056-0006367804-2/zryhyy,202303091535/IMAGE/1.2.392.200036.9116.2.6.1.15596.4012175401.1678346556.715944/CT.1.2.392.200036.9116.2.6.1.15596.4012175401.1678346556.718935.dcm	old pulmonary tuberculosis	(60,70]
male	infection	0.0422905	0.153191	0.0943591	0.0666142	0.113528	0.0324348	0.140651	/nas/dcm/zryhyy/肺部感染-CT/376-0006367824/zryhyy,202301130543/IMAGE/1.2.392.200036.9116.2.6.1.3268.2046999396.1673573528.183292/CT.1.2.392.200036.9116.2.6.1.3268.2046999396.1673573528.185408.dcm	no abnormality	(70,80]
male	infection	0.139457	0.503239	0.203843	0.226756	0.0987365	0.100513	0.288761	/nas/dcm/zryhyy/肺部感染-CT/401-0006369585/zryhyy,202301110847/IMAGE/1.2.392.200036.9116.2.6.1.3268.2046999396.1673404297.746569/CT.1.2.392.200036.9116.2.6.1.3268.2046999396.1673404297.748571.dcm	old pulmonary tuberculosis	(70,80]
male	infection	0.135739	0.396167	0.0339596	0.495912	0.0610673	0.0437666	0.165503	/nas/dcm/zryhyy/肺部感染-CT/347-0006371786-2/zryhyy,202301060484/IMAGE/1.3.12.2.1107.5.1.4.74487.30000023010523545442400000673/CT.1.3.12.2.1107.5.1.4.74487.30000023010523545442400000674.dcm	old pulmonary tuberculosis	(60,70]
male	infection	0.213363	0.311783	0.137826	0.772704	0.158583	0.252244	0.260386	/nas/dcm/zryhyy/肺部感染-CT/009-0006373087/zryhyy,202302200551/IMAGE/1.2.392.200036.9116.2.6.1.3268.2046999396.1676856373.305076/CT.1.2.392.200036.9116.2.6.1.3268.2046999396.1676856373.307322.dcm	other abnormalities	(70,80]
male	infection	0.116741	0.276847	0.196484	0.146371	0.148456	0.0570914	0.708983	/nas/dcm/zryhyy/肺部感染-CT/350-0006373394/zryhyy,202301060467/IMAGE/1.3.12.2.1107.5.1.4.66983.30000023010600103485100000424/CT.1.3.12.2.1107.5.1.4.66983.30000023010600103485100000425.dcm	other abnormalities	(60,70]
male	infection	0.153012	0.451149	0.138782	0.116203	0.453966	0.0806004	0.398687	/nas/dcm/zryhyy/肺部感染-CT/022-0006373539-1/zryhyy,202301051180/IMAGE/1.2.392.200036.9116.2.6.1.15596.4012175401.1672898732.577548/CT.1.2.392.200036.9116.2.6.1.15596.4012175401.1672898732.580267.dcm	old pulmonary tuberculosis	(80,90]
male	infection	0.214066	0.44955	0.119141	0.25694	0.137422	0.0742965	0.453977	/nas/dcm/zryhyy/肺部感染-CT/474-0006373772/zryhyy,202302221285/IMAGE/1.2.392.200036.9116.2.6.1.3268.2046999396.1677045346.560644/CT.1.2.392.200036.9116.2.6.1.3268.2046999396.1677045346.562640.dcm	old pulmonary tuberculosis	(70,80]
male	infection	0.209245	0.424101	0.103485	0.19782	0.195143	0.11211	0.585007	/nas/dcm/zryhyy/肺部感染-CT/075-0006373887-1/zryhyy,202212260057/IMAGE/1.2.392.200036.9116.2.6.1.15596.4012159495.1672004225.664512/1.2.392.200036.9116.2.6.1.15596.4012159495.1672004225.666788.dcm	old pulmonary tuberculosis	(70,80]
male	infection	0.468881	0.324906	0.102373	0.205487	0.162848	0.0675086	0.653608	/nas/dcm/zryhyy/肺部感染-CT/017-0006378516/zryhyy,202301180335/IMAGE/1.3.12.2.1107.5.1.4.74487.30000023011723553420300000339/CT.1.3.12.2.1107.5.1.4.74487.30000023011723553420300000340.dcm	active pulmonary tuberculosis	(80,90]
male	infection	0.111213	0.401712	0.110996	0.131004	0.087794	0.0444003	0.231847	/nas/dcm/zryhyy/肺部感染-CT/178-0006383534/zryhyy,202301111628/IMAGE/1.2.392.200036.9116.2.5.1.3268.2046851466.1673422500.206560/CT.1.2.392.200036.9116.2.5.1.3268.2046851466.1673422500.209561.dcm	old pulmonary tuberculosis	(70,80]
male	infection	0.0407985	0.221237	0.0966121	0.0455952	0.0696647	0.0574628	0.0996793	/nas/dcm/zryhyy/肺部感染-CT/334-0006384700/zryhyy,202301311207/IMAGE/1.2.392.200036.9116.2.5.1.3268.2046851466.1675142456.454090/CT.1.2.392.200036.9116.2.5.1.3268.2046851466.1675142456.457084.dcm	no abnormality	(30,40]
male	infection	0.200997	0.346601	0.426026	0.562928	0.512702	0.102775	0.337171	/nas/dcm/zryhyy/肺部感染-CT/175-0006384989-2/zryhyy,202303030229/IMAGE/1.2.392.200036.9116.2.6.1.15596.4012175401.1677802700.523498/CT.1.2.392.200036.9116.2.6.1.15596.4012175401.1677802700.526816.dcm	other abnormalities	(30,40]
female	infection	0.018192	0.0597426	0.0198949	0.0284683	0.0353204	0.0450258	0.0672789	/nas/dcm/zryhyy/肺部感染-CT/464-0006386010/zryhyy,202301030457/IMAGE/1.3.12.2.1107.5.1.4.74487.30000023010300124829900001319/CT.1.3.12.2.1107.5.1.4.74487.30000023010300124829900001320.dcm	no abnormality	(60,70]
male	infection	0.0605321	0.238024	0.0364412	0.0661143	0.132992	0.35569	0.106953	/nas/dcm/zryhyy/肺部感染-CT/426-0006386328/zryhyy,202301040937/IMAGE/1.2.392.200036.9116.2.6.1.15596.4012159495.1672800740.882423/CT.1.2.392.200036.9116.2.6.1.15596.4012159495.1672800740.884839.dcm	no abnormality	(20,30]
female	infection	0.0910057	0.214578	0.096548	0.214784	0.11282	0.0836734	0.486861	/nas/dcm/zryhyy/肺部感染-CT/366-0006386413/exam/TZ3Q0TGS/KFH4UG2H/I1000000	no abnormality	(70,80]
female	infection	0.0533081	0.206577	0.0676489	0.0799349	0.0630137	0.0689454	0.376392	/nas/dcm/zryhyy/肺部感染-CT/453-0006387232/zryhyy,202301031551/IMAGE/1.3.12.2.1107.5.1.4.74487.30000023010300124829900008329/CT.1.3.12.2.1107.5.1.4.74487.30000023010300124829900008330.dcm	no abnormality	(70,80]
female	infection	0.0530513	0.188954	0.405113	0.0550848	0.224482	0.0422323	0.0848246	/nas/dcm/zryhyy/肺部感染-CT/457-0006387682/zryhyy,202301040043/IMAGE/1.2.392.200036.9116.2.6.1.15596.4012159495.1672777861.170157/CT.1.2.392.200036.9116.2.6.1.15596.4012159495.1672777861.172412.dcm	no abnormality	(80,90]
male	infection	0.0184922	0.0866952	0.0332764	0.109442	0.0590153	0.0570737	0.0808752	/nas/dcm/zryhyy/肺部感染-CT/438-0006388173/zryhyy,202301040671/IMAGE/1.3.12.2.1107.5.1.4.74487.30000023010323532720500002679/CT.1.3.12.2.1107.5.1.4.74487.30000023010323532720500002680.dcm	no abnormality	(30,40]
female	infection	0.0688793	0.305766	0.163082	0.0755304	0.0899522	0.0537114	0.239778	/nas/dcm/zryhyy/肺部感染-CT/400-0006388278/zryhyy,202301040773/IMAGE/1.3.12.2.1107.5.1.4.74487.30000023010323532720500003267/CT.1.3.12.2.1107.5.1.4.74487.30000023010323532720500003268.dcm	no abnormality	(70,80]
female	infection	0.108755	0.387397	0.106039	0.156293	0.118747	0.0806426	0.197752	/nas/dcm/zryhyy/肺部感染-CT/169-0006388345/zryhyy,202301101179/IMAGE/1.2.392.200036.9116.2.6.1.3268.2046999396.1673331358.230133/CT.1.2.392.200036.9116.2.6.1.3268.2046999396.1673331358.232167.dcm	old pulmonary tuberculosis	(30,40]
male	infection	0.203355	0.306304	0.112907	0.260801	0.226738	0.131773	0.594063	/nas/dcm/zryhyy/肺部感染-CT/394-0006389329/zryhyy,202301041774/IMAGE/1.2.392.200036.9116.2.6.1.15596.4012159495.1672834850.185728/CT.1.2.392.200036.9116.2.6.1.15596.4012159495.1672834850.188027.dcm	other abnormalities	(70,80]
male	infection	0.0571558	0.308426	0.129577	0.0631817	0.135222	0.0553837	0.140241	/nas/dcm/zryhyy/肺部感染-CT/045-0006389372-1/zryhyy,202301050037/IMAGE/1.2.392.200036.9116.2.6.1.15596.4012159495.1672869442.840469/CT.1.2.392.200036.9116.2.6.1.15596.4012159495.1672869442.842691.dcm	no abnormality	(60,70]
female	infection	0.0525599	0.196554	0.020856	0.0551704	0.089163	0.0789056	0.0475528	/nas/dcm/zryhyy/肺部感染-CT/383-0006390811/zryhyy,202301051466/IMAGE/1.3.12.2.1107.5.1.4.74487.30000023010500080536000006634/CT.1.3.12.2.1107.5.1.4.74487.30000023010500080536000006635.dcm	no abnormality	(60,70]
male	infection	0.0476287	0.223174	0.0480621	0.0581403	0.0483425	0.0341149	0.0511013	/nas/dcm/zryhyy/肺部感染-CT/300-0006393083/zryhyy,202301061334/IMAGE/1.2.392.200036.9116.2.6.1.15596.4012159495.1672984515.615321/CT.1.2.392.200036.9116.2.6.1.15596.4012159495.1672984515.617611.dcm	no abnormality	(30,40]
female	infection	0.0577579	0.389171	0.107996	0.0755078	0.160198	0.0482974	0.107545	/nas/dcm/zryhyy/肺部感染-CT/299-0006393372/zryhyy,202301061512/IMAGE/1.2.392.200036.9116.2.6.1.15596.4012159495.1672992876.99877/CT.1.2.392.200036.9116.2.6.1.15596.4012159495.1672992876.103682.dcm	old pulmonary tuberculosis	(40,50]
male	infection	0.0203762	0.0914857	0.0616666	0.0364623	0.061676	0.0396936	0.0634976	/nas/dcm/zryhyy/肺部感染-CT/302-0006393471/zryhyy,202301061128/IMAGE/1.2.392.200036.9116.2.5.1.3268.2046851466.1672981874.134668/CT.1.2.392.200036.9116.2.5.1.3268.2046851466.1672981874.137669.dcm	no abnormality	(60,70]
female	infection	0.0617912	0.270285	0.0729344	0.0929722	0.103986	0.0751979	0.197943	/nas/dcm/zryhyy/肺部感染-CT/281-0006394931/zryhyy,202301090604/IMAGE/1.3.12.2.1107.5.1.4.74487.30000023010823581929300001018/CT.1.3.12.2.1107.5.1.4.74487.30000023010823581929300001019.dcm	no abnormality	(80,90]
female	infection	0.048847	0.241726	0.265423	0.053576	0.766852	0.0484809	0.117636	/nas/dcm/zryhyy/肺部感染-CT/036-0006395104/zryhyy,202301171697/IMAGE/1.2.392.200036.9116.2.6.1.15596.4012159495.1673958688.572831/CT.1.2.392.200036.9116.2.6.1.15596.4012159495.1673958688.574933.dcm	other abnormalities	(60,70]
female	infection	0.0587957	0.264802	0.254862	0.0542389	0.17077	0.0662276	0.114808	/nas/dcm/zryhyy/肺部感染-CT/237-0006396512/zryhyy,202303040031/IMAGE/1.2.392.200036.9116.2.6.1.15596.4012175401.1677886315.693718/CT.1.2.392.200036.9116.2.6.1.15596.4012175401.1677886315.697099.dcm	no abnormality	(50,60]
male	infection	0.0513273	0.221264	0.155408	0.0464806	0.221196	0.057705	0.0591335	/nas/dcm/zryhyy/肺部感染-CT/245-0006397084/zryhyy,202301311281/IMAGE/1.2.392.200036.9116.2.6.1.3268.2046999396.1675146154.461137/CT.1.2.392.200036.9116.2.6.1.3268.2046999396.1675146154.463286.dcm	no abnormality	(70,80]
female	infection	0.0551334	0.194398	0.0256998	0.0529077	0.0790023	0.0475247	0.058129	/nas/dcm/zryhyy/肺部感染-CT/219-0006397309/zryhyy,202301091694/IMAGE/1.3.12.2.1107.5.1.4.74487.30000023010823581929300007719/CT.1.3.12.2.1107.5.1.4.74487.30000023010823581929300007720.dcm	no abnormality	(70,80]
female	infection	0.048249	0.192103	0.0175723	0.0525318	0.0366246	0.0468031	0.0902476	/nas/dcm/zryhyy/肺部感染-CT/244-0006397317/zryhyy,202301091713/IMAGE/1.3.12.2.1107.5.1.4.74487.30000023010823581929300008127/CT.1.3.12.2.1107.5.1.4.74487.30000023010823581929300008128.dcm	no abnormality	(30,40]
female	infection	0.0478705	0.215863	0.268603	0.0733975	0.20057	0.0436668	0.0994042	/nas/dcm/zryhyy/肺部感染-CT/063-0006397475/zryhyy,202301171469/IMAGE/1.2.392.200036.9116.2.6.1.15596.4012175401.1673944085.116386/CT.1.2.392.200036.9116.2.6.1.15596.4012175401.1673944085.119018.dcm	no abnormality	(60,70]
female	infection	0.0875163	0.33152	0.109464	0.0931732	0.263447	0.0723794	0.238138	/nas/dcm/zryhyy/肺部感染-CT/191-0006398008/zryhyy,202302091100/IMAGE/1.2.392.200036.9116.2.6.1.3268.2046999396.1675920513.175598/CT.1.2.392.200036.9116.2.6.1.3268.2046999396.1675920513.177713.dcm	no abnormality	(80,90]
male	infection	0.131694	0.466694	0.09	0.204024	0.159348	0.0920189	0.429354	/nas/dcm/zryhyy/肺部感染-CT/013-0006398695/zryhyy,202302061268/IMAGE/1.2.392.200036.9116.2.6.1.3268.2046999396.1675662609.114467/CT.1.2.392.200036.9116.2.6.1.3268.2046999396.1675662609.116578.dcm	old pulmonary tuberculosis	(60,70]
male	infection	0.0209206	0.185168	0.034418	0.0455244	0.0683376	0.1972	0.0458184	/nas/dcm/zryhyy/肺部感染-CT/163-0006400504/zryhyy,202301111610/IMAGE/1.2.392.200036.9116.2.6.1.15596.4012159495.1673420853.687434/CT.1.2.392.200036.9116.2.6.1.15596.4012159495.1673420853.689910.dcm	no abnormality	(20,30]
male	infection	0.199392	0.513993	0.131052	0.17423	0.13544	0.105586	0.235906	/nas/dcm/zryhyy/肺部感染-CT/090-0006404065/zryhyy,202301140098/IMAGE/1.2.392.200036.9116.2.6.1.15596.4012159495.1673652675.652298/CT.1.2.392.200036.9116.2.6.1.15596.4012159495.1673652675.655291.dcm	old pulmonary tuberculosis	(70,80]
male	infection	0.0773411	0.252492	0.28166	0.140913	0.192192	0.0795069	0.136372	/nas/dcm/zryhyy/肺部感染-CT/059-0006406022-1/zryhyy,202301180757/IMAGE/1.2.392.200036.9116.2.5.1.3268.2046851466.1674007298.254697/CT.1.2.392.200036.9116.2.5.1.3268.2046851466.1674007298.257652.dcm	no abnormality	(60,70]
female	infection	0.104886	0.368614	0.11002	0.120108	0.170717	0.0470583	0.152494	/nas/dcm/zryhyy/肺部感染-CT/060-0006406121-2/zryhyy,202403131189/IMAGE/1.2.392.200036.9116.2.6.1.3268.2046999396.1710309441.211430/CT.1.2.392.200036.9116.2.6.1.3268.2046999396.1710309441.213450.dcm	old pulmonary tuberculosis	(60,70]
male	infection	0.0926324	0.29979	0.0741257	0.171658	0.203153	0.3339	0.241597	/nas/dcm/zryhyy/肺部感染-CT/031-0006407686/zryhyy,202301171568/IMAGE/1.2.392.200036.9116.2.6.1.15596.4012159495.1673945776.463484/CT.1.2.392.200036.9116.2.6.1.15596.4012159495.1673945776.466100.dcm	no abnormality	(80,90]
male	infection	0.0493786	0.188127	0.117496	0.0688935	0.341211	0.044324	0.0881504	/nas/dcm/zryhyy/肺部感染-CT/479-0006408382/zryhyy,202301181435/IMAGE/1.2.392.200036.9116.2.6.1.15596.4012159495.1674026759.894562/CT.1.2.392.200036.9116.2.6.1.15596.4012159495.1674026759.896780.dcm	no abnormality	(50,60]
male	tb	0.672805	0.714793	0.198951	0.325668	0.849438	0.168308	0.91369	/nas/dcm/zryhyy/2-CT/1506-10022399301S/zryhyy,201709211217/IMAGE/1.2.392.200036.9116.2.6.1.37.2417525935.1505990510.721997/1.2.392.200036.9116.2.6.1.37.2417525935.1505990510.724779.dcm	active pulmonary tuberculosis	(60,70]	Confirmed Cases	Smear-positive
female	tb	0.186973	0.628369	0.113663	0.182505	0.124474	0.0648317	0.270901	/nas/dcm/zryhyy/2-CT/0472-10288069100S/zryhyy,202008120428/IMAGE/1.2.392.200036.9116.2.5.1.3268.2046851466.1597197504.82227/1.2.392.200036.9116.2.5.1.3268.2046851466.1597197504.85143.dcm	old pulmonary tuberculosis	(30,40]	Confirmed Cases	Bacteriologically positive pulmonary tuberculosis
male	tb	0.0562266	0.215171	0.0715798	0.0669555	0.0742758	0.0478548	0.142366	/nas/dcm/zryhyy/2-CT/1386-10322261900S/zryhyy,201802120109/IMAGE/1.2.392.200036.9116.2.5.1.3268.2046851466.1518394363.111958/1.2.392.200036.9116.2.5.1.3268.2046851466.1518394363.115005.dcm	no abnormality	(50,60]	Confirmed Cases	Culture-positive only
female	tb	0.0861767	0.334545	0.0911455	0.0916079	0.219077	0.0494776	0.26124	/nas/dcm/zryhyy/2-CT/0654-10373792701S/zryhyy,201912101540/IMAGE/1.2.392.200036.9116.2.6.1.37.2417525935.1575982053.951694/1.2.392.200036.9116.2.6.1.37.2417525935.1575982053.954312.dcm	no abnormality	(40,50]	Confirmed Cases	Bacteriologically positive pulmonary tuberculosis
male	tb	0.831758	0.666701	0.105119	0.454261	0.467153	0.108171	0.563577	/nas/dcm/zryhyy/2-CT/1592-10775173600S/zryhyy,201705240302/IMAGE/1.2.392.200036.9116.2.5.1.3268.2046851466.1495588590.920206/1.2.392.200036.9116.2.5.1.3268.2046851466.1495588590.923209.dcm	active pulmonary tuberculosis	(-Inf,20]	Confirmed Cases	Smear-positive
female	tb	0.243857	0.512701	0.223086	0.248663	0.382324	0.112112	0.54772	/nas/dcm/zryhyy/2-CT/0225-11221880901S/exam/20WWZHYJ/TGGPA3R5/I1000000	old pulmonary tuberculosis	(40,50]	Confirmed Cases	Bacteriologically positive pulmonary tuberculosis
male	tb	0.115127	0.434984	0.0455321	0.159516	0.177292	0.106035	0.158115	/nas/dcm/zryhyy/2-CT/0713-11288679500S/zryhyy,201909150225/IMAGE/1.2.392.200036.9116.2.6.1.3268.2046999396.1568519529.972499/1.2.392.200036.9116.2.6.1.3268.2046999396.1568519529.974771.dcm	old pulmonary tuberculosis	(30,40]	Confirmed Cases	Bacteriologically positive pulmonary tuberculosis
male	tb	0.051158	0.254123	0.0579375	0.0672501	0.0476234	0.0422916	0.0899086	/nas/dcm/zryhyy/2-CT/0516-11490448202S/zryhyy,202006150541/IMAGE/1.2.392.200036.9116.2.6.1.3268.2046999396.1592192428.755834/1.2.392.200036.9116.2.6.1.3268.2046999396.1592192428.757980.dcm	no abnormality	(30,40]	Suspected Cases	Pulmonary tuberculosis without bacteriological confirmation
female	tb	0.287554	0.513334	0.295641	0.73391	0.187433	0.147029	0.371748	/nas/dcm/zryhyy/2-CT/0798-11535223100S/zryhyy,201906130967/IMAGE/1.2.392.200036.9116.2.5.1.3268.2046851466.1560405216.572673/1.2.392.200036.9116.2.5.1.3268.2046851466.1560405216.575588.dcm	old pulmonary tuberculosis	(70,80]	Confirmed Cases	Bacteriologically positive pulmonary tuberculosis
male	tb	0.11814	0.292601	0.058167	0.787671	0.142131	0.184258	0.20997	/nas/dcm/zryhyy/2-CT/0618-11631812200S/zryhyy,201911261151/IMAGE/1.2.392.200036.9116.2.5.1.3268.2046851466.1574750603.226155/1.2.392.200036.9116.2.5.1.3268.2046851466.1574750603.229164.dcm	other abnormalities	(30,40]	Suspected Cases	Bacteriologically negative pulmonary tuberculosis
female	tb	0.155268	0.466091	0.0951321	0.0729788	0.173683	0.0461222	0.137493	/nas/dcm/zryhyy/2-CT/1479-11661210800S/zryhyy,201711101013/IMAGE/1.2.392.200036.9116.2.5.1.3268.2046851466.1510296541.648883/1.2.392.200036.9116.2.5.1.3268.2046851466.1510296541.651848.dcm	old pulmonary tuberculosis	(30,40]	Clinically Diagnosed Cases	Culture-negative
female	tb	0.058929	0.269591	0.140095	0.0562414	0.132024	0.063945	0.131386	/nas/dcm/zryhyy/2-CT/1553-11718347400S/zryhyy,201707300119/IMAGE/1.2.392.200036.9116.2.5.1.3268.2046851466.1501375500.858994/1.2.392.200036.9116.2.5.1.3268.2046851466.1501375500.862012.dcm	no abnormality	(20,30]	Clinically Diagnosed Cases	No sputum examination performed
female	tb	0.133604	0.47243	0.219165	0.15257	0.2244	0.113039	0.278622	/nas/dcm/zryhyy/2-CT/1241-11841939000S/zryhyy,201806230139/IMAGE/1.2.392.200036.9116.2.6.1.3268.2046999396.1529717640.119505/1.2.392.200036.9116.2.6.1.3268.2046999396.1529717640.121626.dcm	old pulmonary tuberculosis	(20,30]	Confirmed Cases	Culture-positive only
male	tb	0.17873	0.83224	0.0898977	0.18695	0.171847	0.0642734	0.21326	/nas/dcm/zryhyy/2-CT/1548-11888606300S-1/zryhyy,201702281215/IMAGE/1.2.392.200036.9116.2.5.1.3268.2046851466.1488266395.993512/1.2.392.200036.9116.2.5.1.3268.2046851466.1488266395.996427.dcm	old pulmonary tuberculosis	(20,30]	Clinically Diagnosed Cases	Culture-negative
female	tb	0.221203	0.418093	0.110808	0.134132	0.196002	0.124861	0.641217	/nas/dcm/zryhyy/2-CT/0367-11980778200S/zryhyy,202009080991/IMAGE/1.2.392.200036.9116.2.5.1.3268.2046851466.1599547296.406439/1.2.392.200036.9116.2.5.1.3268.2046851466.1599547296.409364.dcm	old pulmonary tuberculosis	(20,30]	Confirmed Cases	Bacteriologically positive pulmonary tuberculosis
female	tb	0.195801	0.421018	0.129917	0.274789	0.255296	0.0881333	0.418173	/nas/dcm/zryhyy/2-CT/0441-12203011900S/zryhyy,202007170827/IMAGE/1.2.392.200036.9116.2.5.1.3268.2046851466.1594967162.255174/1.2.392.200036.9116.2.5.1.3268.2046851466.1594967162.258198.dcm	old pulmonary tuberculosis	(20,30]	Confirmed Cases	Bacteriologically positive pulmonary tuberculosis
female	tb	0.0427023	0.242261	0.151367	0.0619605	0.0650158	0.0440544	0.0694611	/nas/dcm/zryhyy/2-CT/1129-12249121300S/zryhyy,201811170173/IMAGE/1.2.392.200036.9116.2.6.1.3268.2046999396.1542423934.109639/1.2.392.200036.9116.2.6.1.3268.2046999396.1542423934.111681.dcm	no abnormality	(20,30]	Clinically Diagnosed Cases	Culture-negative
male	tb	0.192698	0.872476	0.0610484	0.388984	0.164113	0.110325	0.137185	/nas/dcm/zryhyy/2-CT/0656-12253023400S/zryhyy,201911160250/IMAGE/1.2.392.200036.9116.2.6.1.3268.2046999396.1573872270.829034/1.2.392.200036.9116.2.6.1.3268.2046999396.1573872270.831074.dcm	old pulmonary tuberculosis	(20,30]	Clinically Diagnosed Cases	Bacteriologically negative pulmonary tuberculosis
female	tb	0.119019	0.479959	0.067625	0.142905	0.155886	0.0735486	0.251055	/nas/dcm/zryhyy/2-CT/0476-12369942000S/zryhyy,202008150296/IMAGE/1.2.392.200036.9116.2.5.1.3268.2046851466.1597470213.799145/1.2.392.200036.9116.2.5.1.3268.2046851466.1597470213.802080.dcm	old pulmonary tuberculosis	(20,30]	Confirmed Cases	Bacteriologically positive pulmonary tuberculosis
male	tb	0.0722206	0.284476	0.0932656	0.126062	0.270942	0.356231	0.223108	/nas/dcm/zryhyy/2-CT/0483-12555500200S/zryhyy,202007170192/IMAGE/1.2.392.200036.9116.2.5.1.3268.2046851466.1594946745.112759/1.2.392.200036.9116.2.5.1.3268.2046851466.1594946745.115681.dcm	no abnormality	(20,30]	Confirmed Cases	Bacteriologically positive pulmonary tuberculosis
female	tb	0.0510856	0.325594	0.103615	0.186035	0.145541	0.0465927	0.189456	/nas/dcm/zryhyy/2-CT/0562-12637974500S/zryhyy,202004020625/IMAGE/1.2.392.200036.9116.2.5.1.3268.2046851466.1585810708.409227/1.2.392.200036.9116.2.5.1.3268.2046851466.1585810708.412227.dcm	no abnormality	(20,30]	Confirmed Cases	Bacteriologically positive pulmonary tuberculosis
male	tb	0.150559	0.479685	0.0679621	0.159399	0.13764	0.0530343	0.249162	/nas/dcm/zryhyy/2-CT/1168-12656290700S/zryhyy,201809160350/IMAGE/1.2.392.200036.9116.2.5.1.3268.2046851466.1537078265.55081/1.2.392.200036.9116.2.5.1.3268.2046851466.1537078265.57953.dcm	old pulmonary tuberculosis	(20,30]	Clinically Diagnosed Cases	Culture-negative
male	tb	0.137971	0.487071	0.0733324	0.123826	0.124991	0.0682324	0.222663	/nas/dcm/zryhyy/2-CT/0485-12691617400S/zryhyy,202005280784/IMAGE/1.2.392.200036.9116.2.6.1.3268.2046999396.1590647903.1992/1.2.392.200036.9116.2.6.1.3268.2046999396.1590647903.4066.dcm	old pulmonary tuberculosis	(30,40]	Confirmed Cases	Bacteriologically positive pulmonary tuberculosis
female	tb	0.0830153	0.471434	0.0671802	0.140707	0.0940485	0.0788506	0.151252	/nas/dcm/zryhyy/2-CT/0389-12758670700S/zryhyy,202009100762/IMAGE/1.2.392.200036.9116.2.6.1.3268.2046999396.1599717180.619437/1.2.392.200036.9116.2.6.1.3268.2046999396.1599717180.621802.dcm	old pulmonary tuberculosis	(20,30]	Confirmed Cases	Bacteriologically positive pulmonary tuberculosis
male	tb	0.0390864	0.183189	0.0779309	0.380947	0.077502	0.110428	0.098917	/nas/dcm/zryhyy/2-CT/0388-12830670800S/zryhyy,202009170226/IMAGE/1.2.392.200036.9116.2.5.1.3268.2046851466.1600303664.137746/1.2.392.200036.9116.2.5.1.3268.2046851466.1600303664.140649.dcm	no abnormality	(70,80]	Confirmed Cases	Bacteriologically positive pulmonary tuberculosis
male	infection	0.0477703	0.400793	0.100788	0.0820001	0.0706528	0.0521197	0.157348	/nas/dcm/zryhyy/肺部感染-CT/110-J010044239-3/zryhyy,202303110047/IMAGE/1.2.392.200036.9116.2.5.1.3268.2046851466.1678491337.452234/CT.1.2.392.200036.9116.2.5.1.3268.2046851466.1678491337.455461.dcm	old pulmonary tuberculosis	(60,70]
female	infection	0.0349809	0.155817	0.0368538	0.0953399	0.0795802	0.0654526	0.156904	/nas/dcm/zryhyy/肺部感染-CT/098-J010071304-3/zryhyy,202302280283/IMAGE/1.2.840.113704.1.111.12108.1677546577.3/CT.1.2.840.113704.1.111.5872.1677546607.121457.dcm	no abnormality	(70,80]
female	infection	0.12145	0.412724	0.131104	0.140504	0.180752	0.202617	0.294978	/nas/dcm/zryhyy/肺部感染-CT/241-J010198387-1/zryhyy,202301010241/IMAGE/1.2.392.200036.9116.2.6.1.15596.4012159495.1672547148.723162/CT.1.2.392.200036.9116.2.6.1.15596.4012159495.1672547148.725291.dcm	old pulmonary tuberculosis	(60,70]
male	infection	0.278145	0.492926	0.0806501	0.957606	0.132604	0.507142	0.27985	/nas/dcm/zryhyy/肺部感染-CT/455-J010217097-2/zryhyy,202301040600/IMAGE/1.2.392.200036.9116.2.6.1.15596.4012159495.1672791506.19037/CT.1.2.392.200036.9116.2.6.1.15596.4012159495.1672791506.21312.dcm	old pulmonary tuberculosis	(50,60]
male	infection	0.0667598	0.208227	0.0420449	0.0562856	0.126033	0.0391403	0.0772337	/nas/dcm/zryhyy/肺部感染-CT/078-J010292084-2/zryhyy,202301020229/IMAGE/1.2.392.200036.9116.2.6.1.15596.4012159495.1672632946.707021/CT.1.2.392.200036.9116.2.6.1.15596.4012159495.1672632946.709264.dcm	no abnormality	(80,90]
male	infection	0.0830379	0.289621	0.275476	0.258536	0.215674	0.0717951	0.493778	/nas/dcm/zryhyy/肺部感染-CT/261-J010320941/zryhyy,202301080326/IMAGE/1.2.392.200036.9116.2.6.1.15596.4012159495.1673161297.304802/CT.1.2.392.200036.9116.2.6.1.15596.4012159495.1673161297.307008.dcm	no abnormality	(60,70]
female	tb	0.0237688	0.0684234	0.0213549	0.0235413	0.0331477	0.029231	0.0866833	/nas/dcm/zryhyy/2-CT/0193-M000896450/exam/Q0N03OIK/FOX4DZNY/I1000000	no abnormality	(40,50]	Clinically Diagnosed Cases	Bacteriologically negative pulmonary tuberculosis
female	tb	0.112062	0.323213	0.163845	0.147765	0.350014	0.0630516	0.376605	/nas/dcm/zryhyy/2-CT/1531-M001499959-2/zryhyy,201701031097/IMAGE/1.2.392.200036.9116.2.5.1.3268.2046851466.1483426969.92749/1.2.392.200036.9116.2.5.1.3268.2046851466.1483426969.95750.dcm	no abnormality	(30,40]	Suspected Cases	No sputum examination performed
male	tb	0.360626	0.823281	0.0953453	0.289583	0.350928	0.104187	0.356444	/nas/dcm/zryhyy/2-CT/0683-M002074809/zryhyy,201911170197/IMAGE/1.2.392.200036.9116.2.5.1.3268.2046851466.1573957955.631827/1.2.392.200036.9116.2.5.1.3268.2046851466.1573957955.634876.dcm	active pulmonary tuberculosis	(20,30]	Clinically Diagnosed Cases	Pulmonary tuberculosis without bacteriological confirmation
female	tb	0.548348	0.710889	0.183355	0.372124	0.297183	0.148017	0.299189	/nas/dcm/zryhyy/2-CT/1457-N000774501/zryhyy,201712121022/IMAGE/1.2.392.200036.9116.2.6.1.3268.2046999396.1513062557.737340/1.2.392.200036.9116.2.6.1.3268.2046999396.1513062557.739388.dcm	active pulmonary tuberculosis	(20,30]	Confirmed Cases	Smear-positive
male	tb	0.227537	0.6617	0.060053	0.204605	0.116193	0.063214	0.166117	/nas/dcm/zryhyy/2-CT/0709-N001454868/zryhyy,201909231278/IMAGE/1.2.392.200036.9116.2.6.1.3268.2046999396.1569224952.321059/1.2.392.200036.9116.2.6.1.3268.2046999396.1569224952.323147.dcm	old pulmonary tuberculosis	(40,50]	Confirmed Cases	Bacteriologically positive pulmonary tuberculosis
male	tb	0.676835	0.730269	0.0588916	0.347142	0.294251	0.146538	0.283375	/nas/dcm/zryhyy/2-CT/0740-N001463012/zryhyy,201909260725/IMAGE/1.2.392.200036.9116.2.5.1.3268.2046851466.1569468820.603760/1.2.392.200036.9116.2.5.1.3268.2046851466.1569468820.611103.dcm	active pulmonary tuberculosis	(30,40]	Confirmed Cases	Rifampicin-resistant pulmonary tuberculosis
male	tb	0.045927	0.167137	0.0739384	0.0608252	0.146556	0.0678651	0.259481	/nas/dcm/zryhyy/2-CT/0569-N001589890/zryhyy,202003140081/IMAGE/1.2.392.200036.9116.2.6.1.37.2417525935.1584171836.440530/1.2.392.200036.9116.2.6.1.37.2417525935.1584171836.443126.dcm	no abnormality	(20,30]	Confirmed Cases	Bacteriologically positive pulmonary tuberculosis
female	tb	0.0659795	0.30765	0.179001	0.0642099	0.124829	0.0420172	0.112538	/nas/dcm/zryhyy/2-CT/0486-N001672924/zryhyy,202007140587/IMAGE/1.2.392.200036.9116.2.6.1.3268.2046999396.1594707952.188851/1.2.392.200036.9116.2.6.1.3268.2046999396.1594707952.190829.dcm	no abnormality	(60,70]	Confirmed Cases	Bacteriologically positive pulmonary tuberculosis
female	tb	0.11333	0.442821	0.0998683	0.159821	0.132134	0.0765958	0.21183	/nas/dcm/zryhyy/2-CT/0394-N001722216/zryhyy,202010100007/IMAGE/1.2.392.200036.9116.2.6.1.37.2417525935.1602257286.805078/1.2.392.200036.9116.2.6.1.37.2417525935.1602257286.807174.dcm	old pulmonary tuberculosis	(-Inf,20]	Confirmed Cases	Bacteriologically positive pulmonary tuberculosis
